# Supplementary material for: 1,1,2,2-Tetra­phenyl-1λ5-diphosphane 1-sulfide
Source: Acta Crystallogr Sect E Struct Rep Online. 2009 Jan 28;65(Pt 2):o404. doi: 10.1107/S1600536809002955 (PMC2968180; doi:10.1107/S1600536809002955)
Supplement: Supplementary file 1 [file e-65-0o404-sup1.cif]

##############################################################################
###                                                                        ###
###        Electronic paper (Acta Crystallographica Section E)             ###
###                                                                        ###
##############################################################################
#                                                                            #
# This CIF contains the data in a paper accepted for publication in Acta     #
# Crystallographica Section E. It conforms to the requirements of Notes      #
# for Authors for Section E, and has been peer reviewed under the auspices   #
# of the IUCr Commission on Journals.                                        #
#                                                                            #
# Full details of the Crystallographic Information File format               #
# are given in the paper "The Crystallographic Information File (CIF):       #
# a New Standard Archive File for Crystallography" by S. R. Hall, F. H.      #
# Allen and I. D. Brown [Acta Cryst. (1991), A47, 655-685].                  #
#                                                                            #
# The current version of the core CIF dictionary is obtainable from          #
# ftp://ftp.iucr.org/pub/cif_core.dic. The current version number is 2.4.    #
#                                                                            #
# Software is freely available for graphical display of the structure(s) in  #
# this CIF.  For information consult the CIF home page http://www.iucr.org/  #
# cif/home.html                                                              #
#                                                                            #
# This file may be used for bona fide research purposes within the           #
# scientific community so long as proper attribution is given to the journal # 
# article from which it was obtained.                                        #
#                                                                            #
##############################################################################
                                             
data_I
_audit_creation_method     SHELXL97
_chemical_name_systematic
;
1,1,2,2-Tetraphenyl-1\l^5^-diphosphane 1-sulfide
;
_chemical_name_common     ?
_chemical_formula_moiety     'C24 H20 P2 S'
_chemical_formula_sum     'C24 H20 P2 S'
_chemical_formula_iupac     'C24 H20 P2 S'
_chemical_formula_weight     402.40
_chemical_melting_point     ?
_symmetry_cell_setting     monoclinic
_symmetry_space_group_name_H-M     'P 21/c'
_symmetry_space_group_name_Hall     '-P 2ybc'
loop_
    _symmetry_equiv_pos_as_xyz
    'x, y, z'
    '-x, y+1/2, -z+1/2'
    '-x, -y, -z'
    'x, -y-1/2, z-1/2'
_cell_length_a     9.32670(19)
_cell_length_b     13.6496(4)
_cell_length_c     16.0484(4)
_cell_angle_alpha     90.00
_cell_angle_beta     91.7298(17)
_cell_angle_gamma     90.00
_cell_volume     2042.12(9)
_cell_formula_units_Z     4
_cell_measurement_reflns_used     32981
_cell_measurement_theta_min     1.96
_cell_measurement_theta_max     29.57
_cell_measurement_temperature     200(2)
_exptl_crystal_description     prism
_exptl_crystal_colour     colourless
_exptl_crystal_size_max     0.45
_exptl_crystal_size_mid     0.30
_exptl_crystal_size_min     0.28
_exptl_crystal_density_diffrn     1.309
_exptl_crystal_density_meas     ?
_exptl_crystal_density_method     'not measured'
_exptl_crystal_F_000     840
_exptl_absorpt_coefficient_mu     0.321
_exptl_absorpt_correction_type     numerical
_exptl_absorpt_process_details     '(X-SHAPE; Stoe & Cie, 2005)'
_exptl_absorpt_correction_T_min     0.8923
_exptl_absorpt_correction_T_max     0.9613
_exptl_special_details
;
;
_diffrn_ambient_temperature     200(2)
_diffrn_radiation_type     MoK\a
_diffrn_radiation_wavelength     0.71073
_diffrn_radiation_source     'fine-focus sealed tube'
_diffrn_radiation_monochromator     graphite
_diffrn_measurement_device_type     'Stoe IPDS II'
_diffrn_measurement_method     'rotation method'
_diffrn_detector_area_resol_mean     ?
_diffrn_reflns_number     38972
_diffrn_reflns_av_R_equivalents     0.0265
_diffrn_reflns_av_sigmaI/netI     0.0169
_diffrn_reflns_theta_min     1.96
_diffrn_reflns_theta_max     29.14
_diffrn_reflns_theta_full     29.14
_diffrn_measured_fraction_theta_max     0.999
_diffrn_measured_fraction_theta_full     0.999
_diffrn_reflns_limit_h_min     -12
_diffrn_reflns_limit_h_max     12
_diffrn_reflns_limit_k_min     -18
_diffrn_reflns_limit_k_max     18
_diffrn_reflns_limit_l_min     -21
_diffrn_reflns_limit_l_max     21
_diffrn_standards_number     ?
_diffrn_standards_interval_count     ?
_diffrn_standards_interval_time     ?
_diffrn_standards_decay_%     ?
_refine_special_details
;
Refinement of <i>F</i>^2^ against ALL reflections. The weighted <i>R</i>-factor
<i>wR</i> and goodness of fit <i>S</i> are based on <i>F</i>^2^, conventional
<i>R</i>-factors <i>R</i> are based on <i>F</i>, with <i>F</i> set to zero for
negative <i>F</i>^2^. The threshold expression of <i>F</i>^2^ >
\s(<i>F</i>^2^) is used only for calculating <i>R</i>-factors(gt) <i>etc</i>.
and is not relevant to the choice of reflections for refinement.
<i>R</i>-factors based on <i>F</i>^2^ are statistically about twice as large
as those based on <i>F</i>, and <i>R</i>- factors based on ALL data will be
even larger.
;
_reflns_number_total     5499
_reflns_number_gt     4493
_reflns_threshold_expression     I>2\s(I)
_refine_ls_structure_factor_coef     Fsqd
_refine_ls_matrix_type     full
_refine_ls_R_factor_all     0.0402
_refine_ls_R_factor_gt     0.0327
_refine_ls_wR_factor_gt     0.0936
_refine_ls_wR_factor_ref     0.0957
_refine_ls_goodness_of_fit_ref     1.083
_refine_ls_restrained_S_all     1.083
_refine_ls_number_reflns     5499
_refine_ls_number_parameters     244
_refine_ls_number_restraints     1
_refine_ls_hydrogen_treatment     constr
_refine_ls_weighting_scheme     calc
_refine_ls_weighting_details
       'calc w = 1/[\s^2^(Fo^2^)+(0.0564P)^2^+0.1948P] where P=(Fo^2^+2Fc^2^)/3'
_atom_sites_solution_hydrogens     geom
_atom_sites_solution_primary     direct
_atom_sites_solution_secondary     difmap
_refine_ls_shift/su_max     0.001
_refine_ls_shift/su_mean     0.000
_refine_diff_density_max     0.288
_refine_diff_density_min     -0.275
_refine_ls_extinction_method     none
_refine_ls_extinction_coef     ?
loop_
    _atom_type_symbol
    _atom_type_description
    _atom_type_scat_dispersion_real
    _atom_type_scat_dispersion_imag
    _atom_type_scat_source
    'C' 'C' 0.0033 0.0016
                         'International Tables Vol C Tables 4.2.6.8 and 6.1.1.4'
    'H' 'H' 0.0000 0.0000
                         'International Tables Vol C Tables 4.2.6.8 and 6.1.1.4'
    'P' 'P' 0.1023 0.0942
                         'International Tables Vol C Tables 4.2.6.8 and 6.1.1.4'
    'S' 'S' 0.1246 0.1234
                         'International Tables Vol C Tables 4.2.6.8 and 6.1.1.4'
_computing_data_collection     'X-AREA (Stoe & Cie, 2005)'
_computing_cell_refinement     'X-AREA (Stoe & Cie, 2005)'
_computing_data_reduction     'X-RED (Stoe & Cie, 2005)'
_computing_structure_solution     'SHELXS97 (Sheldrick, 2008)'
_computing_structure_refinement     'SHELXL97 (Sheldrick, 2008)'
_computing_molecular_graphics     'SHELXTL (Sheldrick, 2008)'
_computing_publication_material     'SHELXTL (Sheldrick, 2008)'
loop_
    _atom_site_type_symbol
    _atom_site_label
    _atom_site_fract_x
    _atom_site_fract_y
    _atom_site_fract_z
    _atom_site_U_iso_or_equiv
    _atom_site_adp_type
    _atom_site_calc_flag
    _atom_site_refinement_flags
    _atom_site_occupancy
    _atom_site_disorder_assembly
    _atom_site_disorder_group
    C C1 0.58305(14) 0.77663(9) -0.01356(8) 0.0323(3) Uani d . 1 . .
    C C2 0.58628(15) 0.78402(11) -0.10028(8) 0.0380(3) Uani d . 1 . .
    H H2A 0.5640 0.7283 -0.1337 0.046 Uiso calc R 1 . .
    C C3 0.62169(16) 0.87176(12) -0.13813(10) 0.0450(3) Uani d . 1 . .
    H H3A 0.6232 0.8761 -0.1972 0.054 Uiso calc R 1 . .
    C C4 0.65480(16) 0.95274(11) -0.08978(11) 0.0469(3) Uani d . 1 . .
    H H4A 0.6797 1.0128 -0.1156 0.056 Uiso calc R 1 . .
    C C5 0.65188(16) 0.94677(11) -0.00372(10) 0.0439(3) Uani d . 1 . .
    H H5A 0.6751 1.0026 0.0293 0.053 Uiso calc R 1 . .
    C C6 0.61519(15) 0.85951(10) 0.03445(9) 0.0376(3) Uani d . 1 . .
    H H6A 0.6119 0.8561 0.0935 0.045 Uiso calc R 1 . .
    C C7 0.66830(14) 0.62119(9) 0.10362(7) 0.0309(2) Uani d . 1 . .
    C C8 0.78956(15) 0.67684(11) 0.12330(9) 0.0399(3) Uani d . 1 . .
    H H8A 0.7999 0.7401 0.0996 0.048 Uiso calc R 1 . .
    C C9 0.89570(16) 0.64037(12) 0.17754(10) 0.0455(3) Uani d . 1 . .
    H H9A 0.9782 0.6789 0.1906 0.055 Uiso calc R 1 . .
    C C10 0.88200(16) 0.54883(12) 0.21250(9) 0.0436(3) Uani d . 1 . .
    H H10A 0.9544 0.5244 0.2499 0.052 Uiso calc R 1 . .
    C C11 0.76235(17) 0.49268(11) 0.19287(9) 0.0420(3) Uani d . 1 . .
    H H11A 0.7528 0.4294 0.2167 0.050 Uiso calc R 1 . .
    C C12 0.65601(15) 0.52821(10) 0.13849(8) 0.0360(3) Uani d . 1 . .
    H H12A 0.5745 0.4889 0.1250 0.043 Uiso calc R 1 . .
    C C13 0.22346(14) 0.75419(10) 0.03664(9) 0.0352(3) Uani d . 1 . .
    C C14 0.21864(17) 0.73376(12) -0.04835(10) 0.0461(3) Uani d . 1 . .
    H H14A 0.2841 0.6882 -0.0708 0.055 Uiso calc R 1 . .
    C C15 0.11782(19) 0.78017(15) -0.10032(11) 0.0589(5) Uani d D 1 . .
    H H15A 0.1161 0.7675 -0.1586 0.071 Uiso calc R 1 . .
    C C16 0.02074(18) 0.84419(13) -0.06782(10) 0.0609(5) Uani d D 1 . .
    H H16A -0.0496 0.8743 -0.1034 0.073 Uiso calc R 1 . .
    C C17 0.02482(17) 0.86493(12) 0.01602(12) 0.0557(4) Uani d D 1 . .
    H H17A -0.0422 0.9097 0.0380 0.067 Uiso calc R 1 . .
    C C18 0.12649(16) 0.82073(11) 0.06868(11) 0.0430(3) Uani d . 1 . .
    H H18A 0.1298 0.8359 0.1265 0.052 Uiso calc R 1 . .
    C C19 0.28040(15) 0.57847(10) 0.13544(9) 0.0379(3) Uani d . 1 . .
    C C20 0.21178(18) 0.51924(11) 0.07596(10) 0.0459(3) Uani d . 1 . .
    H H20A 0.1989 0.5421 0.0203 0.055 Uiso calc R 1 . .
    C C21 0.1620(2) 0.42703(13) 0.09741(13) 0.0589(5) Uani d . 1 . .
    H H21A 0.1140 0.3873 0.0568 0.071 Uiso calc R 1 . .
    C C22 0.1824(2) 0.39341(13) 0.17769(15) 0.0642(5) Uani d . 1 . .
    H H22A 0.1500 0.3299 0.1922 0.077 Uiso calc R 1 . .
    C C23 0.2495(2) 0.45130(16) 0.23683(14) 0.0675(6) Uani d . 1 . .
    H H23A 0.2627 0.4275 0.2922 0.081 Uiso calc R 1 . .
    C C24 0.29853(18) 0.54423(14) 0.21697(11) 0.0532(4) Uani d . 1 . .
    H H24A 0.3439 0.5841 0.2585 0.064 Uiso calc R 1 . .
    P P1 0.53134(3) 0.65612(2) 0.024981(19) 0.03019(9) Uani d . 1 . .
    P P2 0.35427(4) 0.69731(2) 0.10811(2) 0.03240(9) Uani d . 1 . .
    S S1 0.39983(5) 0.77769(3) 0.20569(2) 0.04904(11) Uani d . 1 . .
loop_
    _atom_site_aniso_label
    _atom_site_aniso_U_11
    _atom_site_aniso_U_22
    _atom_site_aniso_U_33
    _atom_site_aniso_U_12
    _atom_site_aniso_U_13
    _atom_site_aniso_U_23
    C1 0.0296(6) 0.0325(6) 0.0344(6) 0.0026(5) -0.0032(5) 0.0022(5)
    C2 0.0367(7) 0.0421(7) 0.0350(6) 0.0007(6) -0.0036(5) 0.0036(5)
    C3 0.0396(8) 0.0531(8) 0.0423(7) 0.0007(6) 0.0002(6) 0.0132(6)
    C4 0.0374(7) 0.0414(8) 0.0619(9) 0.0012(6) 0.0019(6) 0.0156(7)
    C5 0.0371(7) 0.0336(7) 0.0608(9) 0.0017(6) -0.0018(6) -0.0012(6)
    C6 0.0363(7) 0.0359(7) 0.0404(7) 0.0015(5) -0.0020(5) -0.0015(5)
    C7 0.0305(6) 0.0328(6) 0.0294(5) 0.0062(5) -0.0001(4) -0.0012(4)
    C8 0.0347(7) 0.0404(7) 0.0441(7) -0.0002(5) -0.0050(6) 0.0058(6)
    C9 0.0317(7) 0.0548(9) 0.0494(8) 0.0009(6) -0.0065(6) 0.0038(7)
    C10 0.0391(7) 0.0533(8) 0.0383(7) 0.0160(6) -0.0034(6) 0.0020(6)
    C11 0.0511(8) 0.0361(7) 0.0390(7) 0.0121(6) 0.0018(6) 0.0043(5)
    C12 0.0392(7) 0.0312(6) 0.0373(6) 0.0045(5) -0.0005(5) -0.0015(5)
    C13 0.0304(6) 0.0321(6) 0.0430(7) 0.0011(5) -0.0030(5) 0.0059(5)
    C14 0.0389(7) 0.0547(9) 0.0438(7) 0.0065(7) -0.0107(6) 0.0024(6)
    C15 0.0479(9) 0.0735(12) 0.0542(9) 0.0031(8) -0.0182(8) 0.0125(8)
    C16 0.0405(8) 0.0593(10) 0.0816(13) 0.0032(8) -0.0181(8) 0.0254(9)
    C17 0.0359(8) 0.0426(8) 0.0887(13) 0.0083(6) 0.0001(8) 0.0139(8)
    C18 0.0343(7) 0.0352(7) 0.0595(9) 0.0035(5) 0.0032(6) 0.0068(6)
    C19 0.0321(6) 0.0387(7) 0.0432(7) 0.0083(5) 0.0062(5) 0.0076(5)
    C20 0.0526(9) 0.0380(7) 0.0481(8) 0.0001(6) 0.0162(7) -0.0033(6)
    C21 0.0642(11) 0.0407(8) 0.0733(11) -0.0032(8) 0.0278(9) -0.0076(8)
    C22 0.0558(11) 0.0419(9) 0.0963(15) 0.0086(8) 0.0248(10) 0.0192(9)
    C23 0.0510(10) 0.0739(13) 0.0776(12) 0.0079(9) 0.0020(9) 0.0428(11)
    C24 0.0423(8) 0.0632(10) 0.0538(9) 0.0029(7) -0.0049(7) 0.0224(8)
    P1 0.03128(16) 0.03040(16) 0.02864(15) 0.00166(12) -0.00294(12) -0.00140(11)
    P2 0.03193(17) 0.03396(17) 0.03117(16) 0.00544(13) -0.00136(12) 0.00023(12)
    S1 0.0586(2) 0.0524(2) 0.03591(18) 0.00869(18) -0.00217(16) -0.01034(15)
_geom_special_details
;
All e.s.d.'s (except the e.s.d. in the dihedral angle between two l.s. planes)
are estimated using the full covariance matrix. The cell e.s.d.'s are taken
into account individually in the estimation of e.s.d.'s in distances, angles
and torsion angles; correlations between e.s.d.'s in cell parameters are only
used when they are defined by crystal symmetry. An approximate (isotropic)
treatment of cell e.s.d.'s is used for estimating e.s.d.'s involving l.s.
planes.
;
loop_
    _geom_bond_atom_site_label_1
    _geom_bond_atom_site_label_2
    _geom_bond_site_symmetry_2
    _geom_bond_distance
    _geom_bond_publ_flag
    C1 C6 . 1.3962(18) ?
    C1 C2 . 1.3966(18) ?
    C1 P1 . 1.8273(13) ?
    C2 C3 . 1.387(2) ?
    C2 H2A . 0.9500 ?
    C3 C4 . 1.380(2) ?
    C3 H3A . 0.9500 ?
    C4 C5 . 1.385(2) ?
    C4 H4A . 0.9500 ?
    C5 C6 . 1.387(2) ?
    C5 H5A . 0.9500 ?
    C6 H6A . 0.9500 ?
    C7 C8 . 1.3907(19) ?
    C7 C12 . 1.3931(18) ?
    C7 P1 . 1.8316(12) ?
    C8 C9 . 1.3905(19) ?
    C8 H8A . 0.9500 ?
    C9 C10 . 1.377(2) ?
    C9 H9A . 0.9500 ?
    C10 C11 . 1.382(2) ?
    C10 H10A . 0.9500 ?
    C11 C12 . 1.3887(19) ?
    C11 H11A . 0.9500 ?
    C12 H12A . 0.9500 ?
    C13 C18 . 1.391(2) ?
    C13 C14 . 1.392(2) ?
    C13 P2 . 1.8228(13) ?
    C14 C15 . 1.391(2) ?
    C14 H14A . 0.9500 ?
    C15 C16 . 1.3727(19) ?
    C15 H15A . 0.9500 ?
    C16 C17 . 1.3743(19) ?
    C16 H16A . 0.9500 ?
    C17 C18 . 1.389(2) ?
    C17 H17A . 0.9500 ?
    C18 H18A . 0.9500 ?
    C19 C20 . 1.392(2) ?
    C19 C24 . 1.395(2) ?
    C19 P2 . 1.8210(15) ?
    C20 C21 . 1.388(2) ?
    C20 H20A . 0.9500 ?
    C21 C22 . 1.375(3) ?
    C21 H21A . 0.9500 ?
    C22 C23 . 1.372(3) ?
    C22 H22A . 0.9500 ?
    C23 C24 . 1.389(3) ?
    C23 H23A . 0.9500 ?
    C24 H24A . 0.9500 ?
    P1 P2 . 2.2263(5) ?
    P2 S1 . 1.9486(5) ?
loop_
    _geom_angle_atom_site_label_1
    _geom_angle_atom_site_label_2
    _geom_angle_atom_site_label_3
    _geom_angle_site_symmetry_1
    _geom_angle_site_symmetry_3
    _geom_angle
    _geom_angle_publ_flag
    C6 C1 C2 . . 118.73(13) ?
    C6 C1 P1 . . 126.67(10) ?
    C2 C1 P1 . . 114.59(10) ?
    C3 C2 C1 . . 120.75(14) ?
    C3 C2 H2A . . 119.6 ?
    C1 C2 H2A . . 119.6 ?
    C4 C3 C2 . . 119.83(14) ?
    C4 C3 H3A . . 120.1 ?
    C2 C3 H3A . . 120.1 ?
    C3 C4 C5 . . 120.19(14) ?
    C3 C4 H4A . . 119.9 ?
    C5 C4 H4A . . 119.9 ?
    C4 C5 C6 . . 120.24(14) ?
    C4 C5 H5A . . 119.9 ?
    C6 C5 H5A . . 119.9 ?
    C5 C6 C1 . . 120.26(13) ?
    C5 C6 H6A . . 119.9 ?
    C1 C6 H6A . . 119.9 ?
    C8 C7 C12 . . 118.85(12) ?
    C8 C7 P1 . . 124.04(10) ?
    C12 C7 P1 . . 116.73(10) ?
    C9 C8 C7 . . 120.35(14) ?
    C9 C8 H8A . . 119.8 ?
    C7 C8 H8A . . 119.8 ?
    C10 C9 C8 . . 120.45(14) ?
    C10 C9 H9A . . 119.8 ?
    C8 C9 H9A . . 119.8 ?
    C9 C10 C11 . . 119.63(13) ?
    C9 C10 H10A . . 120.2 ?
    C11 C10 H10A . . 120.2 ?
    C10 C11 C12 . . 120.40(13) ?
    C10 C11 H11A . . 119.8 ?
    C12 C11 H11A . . 119.8 ?
    C11 C12 C7 . . 120.31(13) ?
    C11 C12 H12A . . 119.8 ?
    C7 C12 H12A . . 119.8 ?
    C18 C13 C14 . . 119.41(13) ?
    C18 C13 P2 . . 118.41(11) ?
    C14 C13 P2 . . 122.18(11) ?
    C15 C14 C13 . . 119.85(16) ?
    C15 C14 H14A . . 120.1 ?
    C13 C14 H14A . . 120.1 ?
    C16 C15 C14 . . 120.26(16) ?
    C16 C15 H15A . . 119.9 ?
    C14 C15 H15A . . 119.9 ?
    C15 C16 C17 . . 120.27(15) ?
    C15 C16 H16A . . 119.9 ?
    C17 C16 H16A . . 119.9 ?
    C16 C17 C18 . . 120.30(15) ?
    C16 C17 H17A . . 119.9 ?
    C18 C17 H17A . . 119.9 ?
    C17 C18 C13 . . 119.88(16) ?
    C17 C18 H18A . . 120.1 ?
    C13 C18 H18A . . 120.1 ?
    C20 C19 C24 . . 119.26(14) ?
    C20 C19 P2 . . 121.44(11) ?
    C24 C19 P2 . . 119.23(12) ?
    C21 C20 C19 . . 120.44(16) ?
    C21 C20 H20A . . 119.8 ?
    C19 C20 H20A . . 119.8 ?
    C22 C21 C20 . . 119.80(19) ?
    C22 C21 H21A . . 120.1 ?
    C20 C21 H21A . . 120.1 ?
    C23 C22 C21 . . 120.22(17) ?
    C23 C22 H22A . . 119.9 ?
    C21 C22 H22A . . 119.9 ?
    C22 C23 C24 . . 120.92(17) ?
    C22 C23 H23A . . 119.5 ?
    C24 C23 H23A . . 119.5 ?
    C23 C24 C19 . . 119.34(18) ?
    C23 C24 H24A . . 120.3 ?
    C19 C24 H24A . . 120.3 ?
    C1 P1 C7 . . 106.37(6) ?
    C1 P1 P2 . . 100.58(5) ?
    C7 P1 P2 . . 99.63(4) ?
    C19 P2 C13 . . 106.26(6) ?
    C19 P2 S1 . . 112.51(5) ?
    C13 P2 S1 . . 113.05(5) ?
    C19 P2 P1 . . 102.26(5) ?
    C13 P2 P1 . . 103.00(5) ?
    S1 P2 P1 . . 118.43(2) ?
loop_
    _geom_torsion_atom_site_label_1
    _geom_torsion_atom_site_label_2
    _geom_torsion_atom_site_label_3
    _geom_torsion_atom_site_label_4
    _geom_torsion_site_symmetry_1
    _geom_torsion_site_symmetry_2
    _geom_torsion_site_symmetry_3
    _geom_torsion_site_symmetry_4
    _geom_torsion
    _geom_torsion_publ_flag
    C6 C1 C2 C3 . . . . 0.4(2) ?
    P1 C1 C2 C3 . . . . 179.04(11) ?
    C1 C2 C3 C4 . . . . 0.3(2) ?
    C2 C3 C4 C5 . . . . -0.4(2) ?
    C3 C4 C5 C6 . . . . -0.2(2) ?
    C4 C5 C6 C1 . . . . 1.0(2) ?
    C2 C1 C6 C5 . . . . -1.1(2) ?
    P1 C1 C6 C5 . . . . -179.48(11) ?
    C12 C7 C8 C9 . . . . -0.6(2) ?
    P1 C7 C8 C9 . . . . -173.34(12) ?
    C7 C8 C9 C10 . . . . -0.1(2) ?
    C8 C9 C10 C11 . . . . 0.5(2) ?
    C9 C10 C11 C12 . . . . -0.3(2) ?
    C10 C11 C12 C7 . . . . -0.5(2) ?
    C8 C7 C12 C11 . . . . 0.9(2) ?
    P1 C7 C12 C11 . . . . 174.15(11) ?
    C18 C13 C14 C15 . . . . 0.3(2) ?
    P2 C13 C14 C15 . . . . -179.17(13) ?
    C13 C14 C15 C16 . . . . -1.6(3) ?
    C14 C15 C16 C17 . . . . 1.7(3) ?
    C15 C16 C17 C18 . . . . -0.5(3) ?
    C16 C17 C18 C13 . . . . -0.8(2) ?
    C14 C13 C18 C17 . . . . 0.9(2) ?
    P2 C13 C18 C17 . . . . -179.60(12) ?
    C24 C19 C20 C21 . . . . -0.1(2) ?
    P2 C19 C20 C21 . . . . 177.07(13) ?
    C19 C20 C21 C22 . . . . -0.9(3) ?
    C20 C21 C22 C23 . . . . 1.1(3) ?
    C21 C22 C23 C24 . . . . -0.3(3) ?
    C22 C23 C24 C19 . . . . -0.7(3) ?
    C20 C19 C24 C23 . . . . 0.9(2) ?
    P2 C19 C24 C23 . . . . -176.34(14) ?
    C6 C1 P1 C7 . . . . -52.24(13) ?
    C2 C1 P1 C7 . . . . 129.30(10) ?
    C6 C1 P1 P2 . . . . 51.19(12) ?
    C2 C1 P1 P2 . . . . -127.26(10) ?
    C8 C7 P1 C1 . . . . -3.34(14) ?
    C12 C7 P1 C1 . . . . -176.18(10) ?
    C8 C7 P1 P2 . . . . -107.46(12) ?
    C12 C7 P1 P2 . . . . 79.70(10) ?
    C20 C19 P2 C13 . . . . 41.29(14) ?
    C24 C19 P2 C13 . . . . -141.56(12) ?
    C20 C19 P2 S1 . . . . 165.51(11) ?
    C24 C19 P2 S1 . . . . -17.34(14) ?
    C20 C19 P2 P1 . . . . -66.36(12) ?
    C24 C19 P2 P1 . . . . 110.79(12) ?
    C18 C13 P2 C19 . . . . 97.09(12) ?
    C14 C13 P2 C19 . . . . -83.43(14) ?
    C18 C13 P2 S1 . . . . -26.79(13) ?
    C14 C13 P2 S1 . . . . 152.68(11) ?
    C18 C13 P2 P1 . . . . -155.79(10) ?
    C14 C13 P2 P1 . . . . 23.68(13) ?
    C1 P1 P2 C19 . . . . 171.48(6) ?
    C7 P1 P2 C19 . . . . -79.70(6) ?
    C1 P1 P2 C13 . . . . 61.35(6) ?
    C7 P1 P2 C13 . . . . 170.16(6) ?
    C1 P1 P2 S1 . . . . -64.24(5) ?
    C7 P1 P2 S1 . . . . 44.58(5) ?
data_global
_journal_date_recd_electronic     2009-01-20
_journal_date_accepted     2009-01-23
_journal_name_full     'Acta Crystallographica, Section E'
_journal_year     2009
_journal_volume     65
_journal_issue      2
_journal_page_first     o404
_journal_page_last     o404
_journal_paper_category     QO
_journal_coeditor_code     CV2512
_publ_contact_author_name     'Dr B. R. Aluri'
_publ_contact_author_address
;
Leibniz-Institut fur Katalyse e. V.
an der Universitat Rostock
Albert-Einstein-Strasse 29a
18059 Rostock
Germany
;
_publ_contact_author_email     bhaskar-reddy.aluri@catalysis.de
_publ_contact_author_fax     '0381 1281 51213'
_publ_contact_author_phone     '0381 1281 213'
_publ_section_title
;
1,1,2,2-Tetraphenyl-1\l^5^-diphosphane 1-sulfide
;
loop_
    _publ_author_name
    _publ_author_address
    'Aluri, Bhaskar R.'
;
Leibniz-Institut f\"ur Katalyse e. V. an der Universit\"at Rostock
Albert-Einstein-Strasse 29a
18059 Rostock
Germany
;
    'Peitz, Stephan'
;
Leibniz-Institut f\"ur Katalyse e. V. an der Universit\"at Rostock
Albert-Einstein-Strasse 29a
18059 Rostock
Germany
;
    'W\"ohl, Anina'
;
Linde AG
Linde Engineering Division
Dr.-Carl-von-Linde-Strasse 6--14
82049 Pullach
Germany
;
    'Peulecke, Normen'
;
Leibniz-Institut f\"ur Katalyse e. V. an der Universit\"at Rostock
Albert-Einstein-Strasse 29a
18059 Rostock
Germany
;
    'M\"uller, Bernd H.'
;
Leibniz-Institut f\"ur Katalyse e. V. an der Universit\"at Rostock
Albert-Einstein-Strasse 29a
18059 Rostock
Germany
;
    'Spannenberg, Anke'
;
Leibniz-Institut f\"ur Katalyse e. V. an der Universit\"at Rostock
Albert-Einstein-Strasse 29a
18059 Rostock
Germany
;
    'Rosenthal, Uwe'
;
Leibniz-Institut f\"ur Katalyse e. V. an der Universit\"at Rostock
Albert-Einstein-Strasse 29a
18059 Rostock
Germany
;
