# Supplementary material for: 1,1,2,2-Tetra­phenyl-1λ5-diphosphane 1-sulfide
Source: Acta Crystallogr Sect E Struct Rep Online. 2009 Jan 28;65(Pt 2):o404. doi: 10.1107/S1600536809002955 (PMC2968180; doi:10.1107/S1600536809002955)
Supplement: Supplementary file 2 [file e-65-0o404-Isup2.hkl]

# 
# h,k,l, Fc-squared, Fo-squared, sigma(Fo-squared) and status flag 
# 
data_I
_shelx_title ' ks889m in P2(1)/c' 
_shelx_refln_list_code          4 
_shelx_F_calc_maximum      162.04 
_exptl_crystal_F_000       840.00 
_reflns_d_resolution_high  0.7298 
 
loop_ 
 _symmetry_equiv_pos_as_xyz 
 'x, y, z' 
 '-x, y+1/2, -z+1/2' 
 '-x, -y, -z' 
 'x, -y-1/2, z-1/2' 
 
_cell_length_a     9.3267 
_cell_length_b    13.6496 
_cell_length_c    16.0484 
_cell_angle_alpha  90.000 
_cell_angle_beta   91.730 
_cell_angle_gamma  90.000 
 
_shelx_F_squared_multiplier     1.000 
 
loop_ 
 _refln_index_h 
 _refln_index_k 
 _refln_index_l 
 _refln_F_squared_calc 
 _refln_F_squared_meas 
 _refln_F_squared_sigma 
 _refln_observed_status 
   1   0   0    12435.46    12896.71     64.38 o 
   2   0   0     6494.15     6648.32     43.85 o 
   3   0   0     2348.65     2382.51     16.69 o 
   4   0   0     5326.70     5107.75     21.28 o 
   5   0   0     2451.45     2439.16     21.36 o 
   6   0   0       70.97       87.61      4.85 o 
   7   0   0      896.22      811.38      8.39 o 
   8   0   0      966.58      934.67     13.85 o 
   9   0   0      629.83      650.81      7.87 o 
  10   0   0        8.85        9.61      5.39 o 
  11   0   0        2.07        1.53      5.91 o 
  12   0   0       70.37       56.93      6.92 o 
   1   1   0      741.09      813.33     11.05 o 
   2   1   0      246.49      309.24      6.07 o 
   3   1   0      627.87      739.49      7.07 o 
   4   1   0     2066.60     2167.21     11.33 o 
   5   1   0      629.31      567.14      5.40 o 
   6   1   0     1294.52     1187.93      7.60 o 
   7   1   0      698.03      661.07      5.46 o 
   8   1   0      153.43      151.48      4.02 o 
   9   1   0       83.32       85.70      4.01 o 
  10   1   0      202.96      212.99      4.74 o 
  11   1   0        1.74        3.22      4.03 o 
  12   1   0       57.89       51.00      4.91 o 
   0   2   0     6673.46     6710.90     62.34 o 
   1   2   0     3904.66     3852.53     25.95 o 
   2   2   0    10132.40    10270.83     62.07 o 
   3   2   0      646.55      771.12      7.17 o 
   4   2   0     2266.78     2199.45     13.40 o 
   5   2   0     3081.01     3161.60     14.00 o 
   6   2   0      658.81      686.00      5.59 o 
   7   2   0       11.58       12.30      3.30 o 
   8   2   0      131.42      130.48      4.05 o 
   9   2   0        5.78        8.02      3.45 o 
  10   2   0       83.33       83.24      4.34 o 
  11   2   0       31.05       31.69      4.49 o 
  12   2   0       17.88       15.43      4.83 o 
   1   3   0    23084.68    22863.04    142.45 o 
   2   3   0      362.40      317.12      5.28 o 
   3   3   0     3121.92     2973.83     18.70 o 
   4   3   0       70.49       63.46      3.24 o 
   5   3   0     3476.87     3590.69     12.29 o 
   6   3   0     1014.51     1034.86      6.55 o 
   7   3   0      224.81      225.74      4.12 o 
   8   3   0     1143.16     1137.33     10.13 o 
   9   3   0      440.53      444.22      5.16 o 
  10   3   0        0.67        1.14      4.16 o 
  11   3   0        0.89        3.55      4.04 o 
  12   3   0        0.00        0.03      5.09 o 
   0   4   0      930.27      986.88     10.30 o 
   1   4   0     1481.44     1493.52      8.75 o 
   2   4   0     6201.68     6398.38     43.17 o 
   3   4   0        7.66        5.09      3.10 o 
   4   4   0      290.74      241.07      4.14 o 
   5   4   0     1275.63     1245.12      7.36 o 
   6   4   0     1526.34     1498.58     10.24 o 
   7   4   0       48.89       55.36      3.43 o 
   8   4   0        4.73        7.71      3.80 o 
   9   4   0       61.06       56.72      3.70 o 
  10   4   0        2.51        3.41      3.70 o 
  11   4   0      217.95      229.78      5.43 o 
  12   4   0       40.00       30.50      5.25 o 
   1   5   0     2309.14     2421.05     17.39 o 
   2   5   0      702.54      695.27      5.95 o 
   3   5   0        9.56       26.76      3.25 o 
   4   5   0     2055.47     2015.24     10.28 o 
   5   5   0     1193.88     1167.07      9.21 o 
   6   5   0       53.82       57.47      3.34 o 
   7   5   0       37.04       46.37      3.69 o 
   8   5   0      338.09      326.79      5.26 o 
   9   5   0       24.78       26.93      3.79 o 
  10   5   0      384.08      392.03      7.74 o 
  11   5   0      491.17      462.19      7.98 o 
  12   5   0      260.20      222.18      6.67 o 
   0   6   0      701.07      619.71      7.36 o 
   1   6   0       47.96       36.08      3.15 o 
   2   6   0     1969.34     1971.32      8.45 o 
   3   6   0       29.78       30.16      3.17 o 
   4   6   0      378.19      371.60      4.69 o 
   5   6   0      304.46      283.81      4.49 o 
   6   6   0      601.90      591.93      7.81 o 
   7   6   0      194.06      198.08      4.48 o 
   8   6   0       69.29       70.90      4.18 o 
   9   6   0      195.84      210.52      5.83 o 
  10   6   0       87.98       94.11      4.95 o 
  11   6   0       55.11       65.53      5.05 o 
  12   6   0       47.57       30.61      6.55 o 
   1   7   0        3.17       13.31      2.88 o 
   2   7   0        0.01        1.08      3.14 o 
   3   7   0       17.18       31.25      2.94 o 
   4   7   0      257.31      267.58      4.46 o 
   5   7   0      758.69      701.00      5.99 o 
   6   7   0       10.21       10.52      3.47 o 
   7   7   0        0.16        1.09      3.99 o 
   8   7   0      155.29      158.49      4.71 o 
   9   7   0       29.81       29.14      4.68 o 
  10   7   0        0.04        2.24      4.86 o 
  11   7   0       44.30       45.04      5.18 o 
   0   8   0       37.41       25.55      4.40 o 
   1   8   0       39.47       33.41      3.06 o 
   2   8   0      166.71      153.00      3.38 o 
   3   8   0      151.24      150.72      3.80 o 
   4   8   0      441.52      427.86      5.10 o 
   5   8   0      559.18      544.75      5.68 o 
   6   8   0      339.43      346.81      5.77 o 
   7   8   0        1.02        1.36      3.60 o 
   8   8   0       10.82       10.47      3.28 o 
   9   8   0       12.83       16.21      5.25 o 
  10   8   0      140.37      129.14      5.19 o 
  11   8   0       79.72       65.51      5.98 o 
   1   9   0      684.78      622.29      5.13 o 
   2   9   0     2883.46     2788.08     16.52 o 
   3   9   0     1645.94     1581.35      7.10 o 
   4   9   0      526.89      518.60      5.45 o 
   5   9   0      998.99      984.46     14.40 o 
   6   9   0      199.46      208.27      4.58 o 
   7   9   0        0.09        1.98      3.71 o 
   8   9   0      341.93      361.43      8.29 o 
   9   9   0      312.73      311.76      6.12 o 
  10   9   0      146.68      149.60      5.91 o 
  11   9   0        9.95        9.52      5.30 o 
   0  10   0      624.93      693.59      8.35 o 
   1  10   0        3.65        3.95      3.18 o 
   2  10   0      484.34      463.95      4.58 o 
   3  10   0      255.05      245.60      3.68 o 
   4  10   0      637.55      653.08      5.30 o 
   5  10   0      250.80      252.08      4.47 o 
   6  10   0        2.54        1.64      3.94 o 
   7  10   0       10.93       12.07      3.82 o 
   8  10   0       19.34       16.47      3.85 o 
   9  10   0       25.36       25.12      4.50 o 
  10  10   0        8.36       13.29      4.56 o 
   1  11   0      163.33      152.35      3.71 o 
   2  11   0      226.72      225.30      3.69 o 
   3  11   0      419.40      423.00      4.76 o 
   4  11   0      153.22      160.91      3.94 o 
   5  11   0        2.28        4.16      3.76 o 
   6  11   0       35.36       34.51      3.88 o 
   7  11   0       48.85       55.38      3.65 o 
   8  11   0      292.43      304.76      5.31 o 
   9  11   0      179.39      176.92      5.88 o 
  10  11   0      113.58       97.55      5.64 o 
   0  12   0      321.17      295.16      5.55 o 
   1  12   0      228.78      237.95      3.75 o 
   2  12   0        1.30        4.16      2.94 o 
   3  12   0     1621.93     1676.65     14.17 o 
   4  12   0     1754.69     1768.99     10.40 o 
   5  12   0       41.90       52.35      4.30 o 
   6  12   0       16.10       19.82      4.07 o 
   7  12   0       12.55       23.70      4.21 o 
   8  12   0       14.66       13.67      4.49 o 
   9  12   0        0.56        3.48      5.94 o 
   1  13   0      119.97      114.27      3.56 o 
   2  13   0       24.80       27.76      3.20 o 
   3  13   0       13.29       17.00      3.27 o 
   4  13   0        1.38        2.90      3.11 o 
   5  13   0        2.43        1.14      3.73 o 
   6  13   0        8.92        7.77      3.69 o 
   7  13   0      103.08      113.77      4.86 o 
   8  13   0        7.10        8.99      4.60 o 
   9  13   0        2.32       -0.79      5.33 o 
   0  14   0      251.66      275.50      5.69 o 
   1  14   0      224.58      237.26      4.08 o 
   2  14   0      385.57      386.74      4.32 o 
   3  14   0        2.57        5.41      3.59 o 
   4  14   0       11.87       15.06      3.78 o 
   5  14   0       55.46       60.95      4.20 o 
   6  14   0      123.77      128.88      4.55 o 
   7  14   0       62.98       60.13      4.61 o 
   8  14   0       19.29       12.29      5.28 o 
   1  15   0       48.99       52.56      3.89 o 
   2  15   0        0.02        0.99      3.24 o 
   3  15   0       72.78       85.36      3.72 o 
   4  15   0       58.23       56.55      3.98 o 
   5  15   0       40.56       40.87      4.03 o 
   6  15   0       99.26      104.22      5.00 o 
   7  15   0       26.49       19.95      4.66 o 
   0  16   0       49.15       61.03      5.92 o 
   1  16   0      245.76      264.87      4.56 o 
   2  16   0      382.18      419.37      5.24 o 
   3  16   0      101.41      106.30      4.16 o 
   4  16   0       22.89       21.84      4.30 o 
   5  16   0        1.71        0.74      4.28 o 
   6  16   0       21.03       15.37      4.92 o 
   1  17   0      140.45      131.72      4.74 o 
   2  17   0       29.56       25.06      3.91 o 
   3  17   0        2.08        2.60      4.25 o 
   4  17   0        5.41        2.42      4.95 o 
   5  17   0       27.30       27.32      4.75 o 
   0  18   0        1.98        1.58      5.68 o 
   1  18   0       17.35       16.80      4.60 o 
   2  18   0       35.68       33.23      4.81 o 
   3  18   0       72.09       58.03      4.93 o 
 -12   1   1        1.41        1.78      4.99 o 
 -11   1   1       19.39       21.14      4.44 o 
 -10   1   1      144.95      150.62      4.28 o 
  -9   1   1        1.50        3.84      3.65 o 
  -8   1   1       35.39       36.90      3.87 o 
  -7   1   1        7.58       11.67      3.32 o 
  -6   1   1        6.37        5.14      3.46 o 
  -5   1   1      101.38       96.37      3.73 o 
  -4   1   1      846.37      875.61      7.22 o 
  -3   1   1    16833.34    16918.41     82.74 o 
  -2   1   1     1826.90     1957.92     13.74 o 
  -1   1   1      222.12      234.71      7.40 o 
   0   1   1     2328.11     2507.99     18.50 o 
   1   1   1      188.25      210.51      5.60 o 
   2   1   1     4415.37     4453.92     21.09 o 
   3   1   1      169.96      169.43      4.41 o 
   4   1   1     1229.70     1271.19      8.88 o 
   5   1   1      882.71      986.32      6.69 o 
   6   1   1       85.67       88.97      3.33 o 
   7   1   1      377.60      366.25      4.49 o 
   8   1   1      592.45      595.38      5.09 o 
   9   1   1       90.48       86.93      3.80 o 
  10   1   1       44.68       43.17      3.55 o 
  11   1   1       32.50       34.17      4.21 o 
  12   1   1       14.83       16.22      4.84 o 
 -12   2   1       91.74       85.69      5.15 o 
 -11   2   1      375.87      404.10      6.05 o 
 -10   2   1        9.76       10.32      4.19 o 
  -9   2   1      618.83      650.19      5.77 o 
  -8   2   1       23.94       26.79      3.39 o 
  -7   2   1      351.38      363.11      4.74 o 
  -6   2   1      657.05      605.80      5.86 o 
  -5   2   1       57.86       41.27      3.40 o 
  -4   2   1     2017.84     1980.90     14.78 o 
  -3   2   1     5239.73     5177.12     34.46 o 
  -2   2   1    11963.75    12152.71     37.49 o 
  -1   2   1      406.18      438.93      7.72 o 
   0   2   1     6030.83     6295.97     37.04 o 
   1   2   1      236.29      251.01      5.77 o 
   2   2   1     9872.48     9987.33     34.62 o 
   3   2   1     1141.54     1241.87      7.94 o 
   4   2   1       57.26       37.34      3.19 o 
   5   2   1     3862.63     3660.98     17.09 o 
   6   2   1     2773.35     2680.44     10.83 o 
   7   2   1     2281.18     2204.00     14.12 o 
   8   2   1      202.60      196.76      3.90 o 
   9   2   1        2.31        1.87      3.15 o 
  10   2   1       26.52       28.25      3.97 o 
  11   2   1       61.32       61.70      4.42 o 
  12   2   1        2.61        2.12      4.62 o 
 -12   3   1       27.38       18.72      5.80 o 
 -11   3   1       17.04       19.25      5.04 o 
 -10   3   1      281.86      296.95      5.26 o 
  -9   3   1      773.24      784.76      7.06 o 
  -8   3   1      420.52      424.35      4.84 o 
  -7   3   1      551.23      542.74      5.61 o 
  -6   3   1     1850.93     1831.65     11.37 o 
  -5   3   1     4519.56     4379.85     33.73 o 
  -4   3   1     1472.74     1401.68     12.02 o 
  -3   3   1      399.86      382.02      5.50 o 
  -2   3   1       66.05       87.28      4.47 o 
  -1   3   1     9413.50     9507.63     45.59 o 
   0   3   1      122.23      159.44      4.78 o 
   1   3   1     3712.52     3613.66     17.53 o 
   2   3   1      115.56      116.50      3.70 o 
   3   3   1       54.53       70.33      3.40 o 
   4   3   1       79.31       71.91      3.56 o 
   5   3   1      240.24      253.33      3.98 o 
   6   3   1      547.95      557.36      6.11 o 
   7   3   1     1988.50     1987.70     12.63 o 
   8   3   1        5.13        8.22      3.52 o 
   9   3   1       12.77       14.64      3.37 o 
  10   3   1      289.12      290.51      4.83 o 
  11   3   1      616.43      645.83      6.13 o 
  12   3   1       90.95       94.33      5.28 o 
 -12   4   1        5.03        6.97      5.34 o 
 -11   4   1      458.84      484.62      8.70 o 
 -10   4   1      150.38      171.49      4.66 o 
  -9   4   1      215.81      224.02      5.28 o 
  -8   4   1       26.57       25.83      4.09 o 
  -7   4   1       44.02       38.54      3.71 o 
  -6   4   1      268.04      265.25      4.54 o 
  -5   4   1     2022.84     2089.11     14.24 o 
  -4   4   1      177.49      233.76      4.61 o 
  -3   4   1      335.84      396.90      5.44 o 
  -2   4   1      666.10      695.37      8.29 o 
  -1   4   1     1285.05     1292.97      8.21 o 
   0   4   1        0.55        5.00      3.18 o 
   1   4   1        3.88        2.25      2.98 o 
   2   4   1     1429.90     1412.92      7.98 o 
   3   4   1      216.84      208.84      3.98 o 
   4   4   1      508.34      461.20      4.78 o 
   5   4   1      405.02      325.53      4.23 o 
   6   4   1     1513.57     1395.39     11.34 o 
   7   4   1     1086.45     1087.25      7.68 o 
   8   4   1      150.90      144.12      4.03 o 
   9   4   1        3.41        4.69      3.70 o 
  10   4   1      101.01      109.80      4.19 o 
  11   4   1       64.24       69.92      4.77 o 
  12   4   1       47.99       46.60      5.41 o 
 -12   5   1        0.16        1.98      5.95 o 
 -11   5   1       36.55       32.30      5.37 o 
 -10   5   1      200.10      192.33      4.98 o 
  -9   5   1      373.47      398.13      5.62 o 
  -8   5   1      153.84      170.93      4.23 o 
  -7   5   1      801.86      790.88      8.91 o 
  -6   5   1      296.40      282.08      4.41 o 
  -5   5   1       85.84       85.86      3.36 o 
  -4   5   1     2823.08     2740.91     15.99 o 
  -3   5   1      755.14      794.79      8.36 o 
  -2   5   1      226.02      262.22      4.32 o 
  -1   5   1     2594.42     2536.29     12.23 o 
   0   5   1      114.47       84.72      3.21 o 
   1   5   1      282.75      322.05      4.43 o 
   2   5   1      106.68       88.82      3.30 o 
   3   5   1      533.26      450.29      4.54 o 
   4   5   1      555.27      498.87      4.95 o 
   5   5   1     1307.29     1290.31      9.29 o 
   6   5   1      365.92      351.61      4.45 o 
   7   5   1     2129.97     2032.68     20.99 o 
   8   5   1      693.81      693.37      5.57 o 
   9   5   1       43.20       48.86      3.75 o 
  10   5   1       88.11       82.81      4.64 o 
  11   5   1      177.17      176.78      5.13 o 
  12   5   1      180.01      148.44      7.01 o 
 -12   6   1      111.10      101.10      7.27 o 
 -11   6   1      132.62      131.71      6.71 o 
 -10   6   1      101.79      104.70      5.60 o 
  -9   6   1        3.37        2.73      4.69 o 
  -8   6   1      203.07      194.47      4.65 o 
  -7   6   1     1223.79     1186.31     11.18 o 
  -6   6   1      310.14      296.85      4.49 o 
  -5   6   1      225.36      218.01      4.56 o 
  -4   6   1      367.00      373.14      4.64 o 
  -3   6   1       20.03       18.18      3.06 o 
  -2   6   1      498.73      561.30      8.13 o 
  -1   6   1      696.36      825.24      5.94 o 
   0   6   1       70.13       79.52      3.06 o 
   1   6   1     2977.30     2897.97     19.75 o 
   2   6   1     3183.51     3146.67     18.56 o 
   3   6   1      154.14      163.45      3.83 o 
   4   6   1        0.09        2.92      2.93 o 
   5   6   1      180.13      152.88      3.92 o 
   6   6   1     1356.57     1336.92     12.81 o 
   7   6   1      241.57      238.21      4.56 o 
   8   6   1      464.50      478.31      5.63 o 
   9   6   1      340.67      356.14      4.70 o 
  10   6   1       15.93       20.98      4.53 o 
  11   6   1        0.46        1.80      4.44 o 
  12   6   1       23.09       17.84      5.64 o 
 -11   7   1       10.21        7.19      5.35 o 
 -10   7   1       58.02       58.64      5.82 o 
  -9   7   1       13.04       21.62      4.25 o 
  -8   7   1       46.19       47.43      4.30 o 
  -7   7   1       38.45       36.75      3.84 o 
  -6   7   1        8.45        7.08      3.30 o 
  -5   7   1       55.82       54.27      3.39 o 
  -4   7   1      333.20      312.23      4.37 o 
  -3   7   1      268.28      239.15      4.04 o 
  -2   7   1      101.79       89.39      3.08 o 
  -1   7   1     4570.70     4853.29     54.61 o 
   0   7   1      283.69      277.24      3.96 o 
   1   7   1      215.42      178.31      3.54 o 
   2   7   1     1345.13     1243.79      6.62 o 
   3   7   1     3868.05     3763.68     31.33 o 
   4   7   1      926.67      846.07      5.72 o 
   5   7   1      645.24      584.43      5.07 o 
   6   7   1      511.14      515.51      6.89 o 
   7   7   1      148.95      155.58      4.10 o 
   8   7   1      749.06      743.04     12.69 o 
   9   7   1      576.98      588.92      8.04 o 
  10   7   1       11.20       14.11      4.97 o 
  11   7   1       71.30       70.05      5.65 o 
 -11   8   1       10.04       10.13      5.69 o 
 -10   8   1       25.62       22.06      6.86 o 
  -9   8   1      177.16      171.64      4.54 o 
  -8   8   1      215.78      227.74      5.16 o 
  -7   8   1      295.15      313.82      9.09 o 
  -6   8   1      259.76      250.54      4.48 o 
  -5   8   1     1455.91     1398.96      7.45 o 
  -4   8   1      375.24      342.73      6.06 o 
  -3   8   1      257.41      257.29      4.17 o 
  -2   8   1       88.96      101.43      3.12 o 
  -1   8   1        0.95        4.36      2.68 o 
   0   8   1     1475.84     1430.10     11.50 o 
   1   8   1      212.31      196.78      3.43 o 
   2   8   1      549.24      497.26      4.53 o 
   3   8   1      685.34      674.20      4.87 o 
   4   8   1        0.69        3.01      2.67 o 
   5   8   1      106.07      106.16      3.60 o 
   6   8   1      254.71      256.92      4.44 o 
   7   8   1      340.95      353.92      4.68 o 
   8   8   1       39.70       48.25      4.89 o 
   9   8   1      152.17      161.85      5.76 o 
  10   8   1      125.40      150.65      5.19 o 
  11   8   1       91.89       76.83      5.17 o 
 -11   9   1       10.18        6.47      6.14 o 
 -10   9   1       39.99       35.62      6.52 o 
  -9   9   1      108.21      119.23      4.35 o 
  -8   9   1      109.02      117.35      4.36 o 
  -7   9   1        0.03        1.12      3.22 o 
  -6   9   1       22.65       26.92      3.68 o 
  -5   9   1       78.49       80.53      3.55 o 
  -4   9   1       39.63       37.51      3.19 o 
  -3   9   1      497.20      523.28      5.01 o 
  -2   9   1       39.56       46.78      3.00 o 
  -1   9   1      120.38      103.35      3.09 o 
   0   9   1      358.68      302.82      3.72 o 
   1   9   1     1856.33     1779.94     11.20 o 
   2   9   1     4399.58     4131.73     32.07 o 
   3   9   1      952.22      931.36      8.06 o 
   4   9   1      201.14      206.66      3.92 o 
   5   9   1      184.56      186.44      3.89 o 
   6   9   1      662.70      671.16      6.27 o 
   7   9   1      535.83      560.29      5.86 o 
   8   9   1      339.18      362.84      9.12 o 
   9   9   1        1.24        3.36      3.91 o 
  10   9   1        9.00       10.14      4.33 o 
  11   9   1        1.80        1.29      5.14 o 
 -10  10   1        5.72        5.15      6.07 o 
  -9  10   1       65.19       71.21      5.23 o 
  -8  10   1        0.21        4.64      4.42 o 
  -7  10   1        3.26        5.70      4.32 o 
  -6  10   1      116.84      130.03      4.12 o 
  -5  10   1      627.28      601.63      5.48 o 
  -4  10   1      515.29      484.75      6.04 o 
  -3  10   1       86.56       77.46      3.34 o 
  -2  10   1       60.51       64.97      3.42 o 
  -1  10   1       23.33       21.16      2.95 o 
   0  10   1       49.60       41.44      2.99 o 
   1  10   1      493.47      491.21      5.39 o 
   2  10   1       15.08       16.64      3.03 o 
   3  10   1        6.08        3.62      3.13 o 
   4  10   1     1516.07     1470.30      9.67 o 
   5  10   1       12.24       15.51      3.88 o 
   6  10   1      124.77      122.91      3.92 o 
   7  10   1       16.77       18.36      3.60 o 
   8  10   1        2.19        2.50      4.29 o 
   9  10   1       22.32       21.94      4.54 o 
  10  10   1       23.18       25.94      5.84 o 
 -10  11   1        2.89        5.06      5.56 o 
  -9  11   1        9.53        9.02      5.19 o 
  -8  11   1        6.06        9.90      4.27 o 
  -7  11   1       63.79       66.08      4.03 o 
  -6  11   1       31.94       33.78      4.18 o 
  -5  11   1       66.01       71.43      3.62 o 
  -4  11   1      183.39      185.47      4.07 o 
  -3  11   1     2343.61     2311.64     24.20 o 
  -2  11   1      584.42      540.83      5.33 o 
  -1  11   1        2.16        3.45      3.05 o 
   0  11   1     1094.04     1033.45      7.86 o 
   1  11   1      958.32      885.65      6.08 o 
   2  11   1      394.29      404.60      4.45 o 
   3  11   1        6.45        7.76      3.01 o 
   4  11   1      150.72      160.40      3.75 o 
   5  11   1     1224.68     1237.62     10.14 o 
   6  11   1       56.61       61.24      3.54 o 
   7  11   1        1.37        1.82      3.87 o 
   8  11   1        2.54        5.22      4.99 o 
   9  11   1        0.28        0.92      4.19 o 
  10  11   1        0.21        0.23      5.10 o 
  -9  12   1      115.79      120.70      5.22 o 
  -8  12   1       97.93       98.55      5.15 o 
  -7  12   1      384.29      385.06      5.28 o 
  -6  12   1       77.22       84.34      4.26 o 
  -5  12   1       44.47       48.94      3.74 o 
  -4  12   1       77.97       79.53      3.35 o 
  -3  12   1      115.51       99.72      3.32 o 
  -2  12   1       37.40       38.72      3.24 o 
  -1  12   1      320.67      319.84      4.09 o 
   0  12   1      156.78      145.01      3.55 o 
   1  12   1      239.02      235.31      3.84 o 
   2  12   1       11.51       14.64      3.19 o 
   3  12   1      372.05      373.34      4.34 o 
   4  12   1      125.11      127.34      3.64 o 
   5  12   1      539.07      565.49     11.12 o 
   6  12   1        6.29        9.85      4.23 o 
   7  12   1        3.61        4.95      4.53 o 
   8  12   1       52.61       56.91      5.65 o 
   9  12   1       93.56       86.11      4.80 o 
  -9  13   1        6.78        6.80      4.69 o 
  -8  13   1        2.62        3.07      4.63 o 
  -7  13   1       37.86       38.82      4.59 o 
  -6  13   1       65.00       66.01      4.40 o 
  -5  13   1      236.59      251.80      4.61 o 
  -4  13   1      703.01      720.16      5.46 o 
  -3  13   1     1006.28     1030.62      8.45 o 
  -2  13   1      516.52      535.82      5.02 o 
  -1  13   1      179.38      191.60      3.94 o 
   0  13   1        0.25        0.35      2.84 o 
   1  13   1       35.72       37.57      3.08 o 
   2  13   1       12.07       14.26      3.06 o 
   3  13   1      463.72      462.82      4.78 o 
   4  13   1      176.15      175.01      3.49 o 
   5  13   1      136.50      154.65      4.52 o 
   6  13   1       52.10       54.86      4.08 o 
   7  13   1        3.24        3.36      4.69 o 
   8  13   1       13.43       14.65      4.17 o 
   9  13   1        2.03        3.88      4.92 o 
  -8  14   1      318.08      279.91     14.16 o 
  -7  14   1      192.07      181.51      5.21 o 
  -6  14   1        2.14       11.42      3.87 o 
  -5  14   1      117.92      123.08      4.38 o 
  -4  14   1      238.94      233.27      4.29 o 
  -3  14   1        7.54        8.56      3.92 o 
  -2  14   1      268.06      268.45      4.56 o 
  -1  14   1      368.44      381.27      5.76 o 
   0  14   1      256.42      256.21      4.16 o 
   1  14   1        1.53        4.13      3.02 o 
   2  14   1      628.46      635.25      4.76 o 
   3  14   1      676.52      710.63      5.28 o 
   4  14   1      228.00      236.90      4.80 o 
   5  14   1       17.39       19.19      3.68 o 
   6  14   1        3.01        5.34      4.37 o 
   7  14   1        3.62        6.27      5.47 o 
   8  14   1       80.34       61.05      5.50 o 
  -7  15   1        0.03       -0.43      4.85 o 
  -6  15   1       18.04       17.99      4.58 o 
  -5  15   1       70.48       70.38      4.38 o 
  -4  15   1       98.81      105.11      4.10 o 
  -3  15   1      188.71      212.87      4.65 o 
  -2  15   1      381.40      406.18      4.70 o 
  -1  15   1       84.28       89.04      4.09 o 
   0  15   1        0.07        2.94      3.56 o 
   1  15   1       25.04       28.79      3.43 o 
   2  15   1       14.44       12.23      3.49 o 
   3  15   1        4.59        7.44      3.65 o 
   4  15   1      127.55      144.48      4.23 o 
   5  15   1       48.72       53.17      4.36 o 
   6  15   1       20.22       18.20      5.07 o 
   7  15   1        0.03       -3.79      5.29 o 
  -6  16   1       10.85        5.30      4.39 o 
  -5  16   1       30.57       22.44      4.80 o 
  -4  16   1        9.75        9.39      3.91 o 
  -3  16   1       13.21       15.73      3.90 o 
  -2  16   1        7.69        7.64      3.40 o 
  -1  16   1      155.54      158.93      4.25 o 
   0  16   1       55.76       61.17      4.02 o 
   1  16   1       25.26       24.81      3.86 o 
   2  16   1       27.05       36.88      3.83 o 
   3  16   1        9.86       13.63      3.94 o 
   4  16   1       43.36       36.91      4.34 o 
   5  16   1        0.44        1.34      4.94 o 
   6  16   1       15.16       12.30      4.95 o 
  -5  17   1       54.68       36.95      4.71 o 
  -4  17   1        5.65        4.09      4.45 o 
  -3  17   1        1.43        3.56      4.28 o 
  -2  17   1        0.01        3.43      3.99 o 
  -1  17   1        1.17        1.74      4.10 o 
   0  17   1       95.00      103.36      4.04 o 
   1  17   1      230.46      211.06      4.86 o 
   2  17   1       31.33       33.85      4.55 o 
   3  17   1        0.52       -0.42      4.61 o 
   4  17   1       17.27       14.42      4.44 o 
   5  17   1        9.68        8.71      4.62 o 
  -3  18   1        0.01        0.21      4.57 o 
  -2  18   1        1.14        0.61      4.29 o 
  -1  18   1       11.77       10.12      4.24 o 
   0  18   1       14.19       14.65      4.30 o 
   1  18   1        5.97        9.39      4.24 o 
   2  18   1        4.13        0.45      4.70 o 
   3  18   1        0.08        1.29      4.36 o 
 -12   0   2        0.01        0.07      7.61 o 
 -11   0   2       33.65       32.07      6.38 o 
 -10   0   2      592.98      604.33     10.64 o 
  -9   0   2      456.81      481.15      8.02 o 
  -8   0   2      324.70      337.22      8.47 o 
  -7   0   2      977.71      986.86     11.40 o 
  -6   0   2     4588.11     4305.86     19.64 o 
  -5   0   2      918.21      680.05      8.65 o 
  -4   0   2      123.71      109.91      5.93 o 
  -3   0   2      248.96      212.16      7.63 o 
  -2   0   2      661.45      571.96     12.40 o 
  -1   0   2     2069.19     2036.53     22.38 o 
   0   0   2     9181.93     9591.67     46.39 o 
   1   0   2    12499.03    12970.53     41.92 o 
   2   0   2    24847.38    25244.96    256.95 o 
   3   0   2     1515.95     1454.55     18.69 o 
   4   0   2     1634.98     1567.22     17.05 o 
   5   0   2     2579.86     2736.98     14.71 o 
   6   0   2      115.75       99.00      4.76 o 
   7   0   2      121.31      137.81      5.11 o 
   8   0   2      455.67      451.03      6.65 o 
   9   0   2      280.54      301.84      6.27 o 
  10   0   2        5.36        8.83      5.65 o 
  11   0   2      147.19      166.59      6.50 o 
  12   0   2      147.05      125.67      7.47 o 
 -12   1   2      214.08      200.47      7.57 o 
 -11   1   2       67.69       75.29      4.94 o 
 -10   1   2      554.69      564.85      6.20 o 
  -9   1   2       19.05       20.20      4.19 o 
  -8   1   2      356.13      356.84      5.00 o 
  -7   1   2      555.65      552.92      5.52 o 
  -6   1   2       16.86       17.10      3.28 o 
  -5   1   2       33.07       19.68      3.25 o 
  -4   1   2     4085.02     3855.16     18.52 o 
  -3   1   2    12211.89    12221.02    108.00 o 
  -2   1   2    26256.43    26925.06    167.02 o 
  -1   1   2     3683.31     3733.41     60.62 o 
   0   1   2     6726.25     7063.20     34.59 o 
   1   1   2     2273.86     2327.65     12.53 o 
   2   1   2    11279.98    11376.26     67.41 o 
   3   1   2     1551.41     1576.92      8.37 o 
   4   1   2      281.09      272.29      4.09 o 
   5   1   2      356.53      341.59      4.29 o 
   6   1   2      918.48      927.89      5.80 o 
   7   1   2      906.42      862.82      6.20 o 
   8   1   2        0.46        2.93      3.22 o 
   9   1   2      184.58      199.55      3.98 o 
  10   1   2      100.22      105.88      4.10 o 
  11   1   2       16.22       14.52      4.09 o 
  12   1   2       35.45       35.09      4.70 o 
 -12   2   2        2.72        3.71      5.62 o 
 -11   2   2      143.80      138.43      5.30 o 
 -10   2   2        1.12        2.70      4.10 o 
  -9   2   2      505.80      519.23      5.81 o 
  -8   2   2       17.54       15.31      3.39 o 
  -7   2   2      236.78      219.32      4.45 o 
  -6   2   2      111.34       77.52      4.01 o 
  -5   2   2     1551.99     1420.98      8.35 o 
  -4   2   2     2439.07     2491.47     24.04 o 
  -3   2   2      722.97      687.38      7.42 o 
  -2   2   2    15753.29    15842.80    224.00 o 
  -1   2   2      757.52      786.13      8.45 o 
   0   2   2     8472.52     8732.90     26.69 o 
   1   2   2      229.00      238.43      5.16 o 
   2   2   2     3621.82     3531.91     16.49 o 
   3   2   2     8360.52     8466.95     29.99 o 
   4   2   2     2074.91     2080.99      9.80 o 
   5   2   2       21.79       27.04      3.09 o 
   6   2   2      760.79      786.92      5.47 o 
   7   2   2      310.90      347.98      4.14 o 
   8   2   2       36.03       31.95      3.18 o 
   9   2   2       36.61       42.04      3.39 o 
  10   2   2       34.89       39.17      3.83 o 
  11   2   2       56.02       64.68      4.12 o 
  12   2   2       51.58       48.60      4.78 o 
 -12   3   2        7.47        6.64      5.51 o 
 -11   3   2       40.98       41.40      4.95 o 
 -10   3   2       30.43       31.44      5.35 o 
  -9   3   2      321.03      326.26      5.17 o 
  -8   3   2     1118.69     1127.23      8.46 o 
  -7   3   2     1521.25     1548.20     11.41 o 
  -6   3   2      449.61      408.39      5.28 o 
  -5   3   2     2615.15     2680.32     24.40 o 
  -4   3   2     2560.95     2481.50     22.84 o 
  -3   3   2     2633.28     2639.54     21.79 o 
  -2   3   2       36.16       29.60      3.24 o 
  -1   3   2      745.62      787.66      9.75 o 
   0   3   2      111.75       94.69      3.69 o 
   1   3   2       13.37       10.04      2.86 o 
   2   3   2       12.34       13.19      3.49 o 
   3   3   2     1846.47     2051.05     12.11 o 
   4   3   2        0.10        3.20      3.12 o 
   5   3   2      687.01      728.61      5.86 o 
   6   3   2       92.23      111.04      3.12 o 
   7   3   2        0.08       -0.61      2.86 o 
   8   3   2      346.75      354.75      4.51 o 
   9   3   2       16.16       17.05      3.56 o 
  10   3   2      148.55      137.33      4.14 o 
  11   3   2       12.36        8.14      4.31 o 
  12   3   2        3.70        2.47      4.48 o 
 -12   4   2        7.74        8.27      5.48 o 
 -11   4   2        0.30        1.24      4.38 o 
 -10   4   2       36.36       34.25      5.12 o 
  -9   4   2       58.95       61.24      4.52 o 
  -8   4   2      326.79      338.37      5.15 o 
  -7   4   2       80.07       88.73      3.94 o 
  -6   4   2        1.16        3.98      3.33 o 
  -5   4   2      118.06      124.05      3.90 o 
  -4   4   2      128.85      136.33      4.47 o 
  -3   4   2        4.65        3.87      3.50 o 
  -2   4   2    12217.85    12337.50     84.80 o 
  -1   4   2     1546.52     1539.74      9.72 o 
   0   4   2     2271.53     2266.37     16.34 o 
   1   4   2      497.63      460.46      5.09 o 
   2   4   2      149.02      167.43      3.79 o 
   3   4   2     2140.24     2233.97      8.98 o 
   4   4   2       44.77       51.95      3.02 o 
   5   4   2       11.70        9.84      3.55 o 
   6   4   2      153.82      152.00      3.68 o 
   7   4   2      181.43      163.20      3.80 o 
   8   4   2       22.47       21.88      3.15 o 
   9   4   2      198.44      203.17      4.15 o 
  10   4   2        0.12        3.22      3.66 o 
  11   4   2       20.34       20.20      4.46 o 
  12   4   2       29.32       22.09      4.93 o 
 -12   5   2       62.62       56.27      6.56 o 
 -11   5   2       34.90       30.55      5.74 o 
 -10   5   2      213.51      225.53      5.58 o 
  -9   5   2      662.58      678.16      9.14 o 
  -8   5   2     1117.12     1134.26     13.41 o 
  -7   5   2       18.33       19.06      3.90 o 
  -6   5   2      124.98      122.11      4.18 o 
  -5   5   2      285.10      289.13      4.77 o 
  -4   5   2     2098.68     2209.65     14.40 o 
  -3   5   2     3072.04     3401.07     25.27 o 
  -2   5   2     1061.36     1145.22      7.31 o 
  -1   5   2        5.39        2.15      3.03 o 
   0   5   2      697.88      741.52      5.83 o 
   1   5   2        0.12        1.65      2.56 o 
   2   5   2      362.81      379.29      4.54 o 
   3   5   2        0.23        1.03      2.89 o 
   4   5   2      634.69      599.48      5.25 o 
   5   5   2     2004.01     1883.13     15.43 o 
   6   5   2      570.27      554.87      5.35 o 
   7   5   2      219.92      202.62      4.24 o 
   8   5   2      921.55      966.32      6.74 o 
   9   5   2        3.45        5.87      3.41 o 
  10   5   2       38.93       39.08      4.09 o 
  11   5   2       65.08       57.57      4.28 o 
  12   5   2      146.29       92.70      5.87 o 
 -12   6   2       17.18       10.92      6.93 o 
 -11   6   2        4.34        5.22      5.39 o 
 -10   6   2       42.58       46.92      5.81 o 
  -9   6   2        7.39        6.08      4.77 o 
  -8   6   2        9.90       14.09      4.51 o 
  -7   6   2        2.06        6.81      3.67 o 
  -6   6   2      145.04      127.79      4.43 o 
  -5   6   2      863.09      892.97      7.77 o 
  -4   6   2      445.55      441.29      5.00 o 
  -3   6   2        3.89        1.30      3.46 o 
  -2   6   2     2745.95     2919.69     20.45 o 
  -1   6   2     3953.29     4068.16     23.10 o 
   0   6   2     1757.73     1592.06     12.86 o 
   1   6   2       16.91        1.48      3.14 o 
   2   6   2     1034.26      991.70      6.09 o 
   3   6   2       69.45       82.98      3.23 o 
   4   6   2      255.35      266.87      3.97 o 
   5   6   2      216.60      227.20      3.94 o 
   6   6   2      170.00      159.07      4.31 o 
   7   6   2       78.77       78.85      3.60 o 
   8   6   2      145.15      174.22      4.44 o 
   9   6   2       72.76       78.18      4.03 o 
  10   6   2       16.07       14.17      3.86 o 
  11   6   2      175.00      191.95      5.19 o 
  12   6   2       81.78       67.57     18.64 o 
 -11   7   2       41.80       39.46      6.53 o 
 -10   7   2       74.00       71.77      6.01 o 
  -9   7   2       98.16      104.81      4.87 o 
  -8   7   2      102.36      114.18      4.43 o 
  -7   7   2       29.26       33.38      4.17 o 
  -6   7   2       50.51       50.19      3.79 o 
  -5   7   2      389.58      368.82      4.75 o 
  -4   7   2      682.10      642.19      5.51 o 
  -3   7   2      855.12      898.89      7.90 o 
  -2   7   2      385.51      408.96      4.52 o 
  -1   7   2        3.99        4.27      2.66 o 
   0   7   2     2466.74     2460.51     21.46 o 
   1   7   2       31.00       25.00      2.69 o 
   2   7   2       40.72       52.01      2.98 o 
   3   7   2       11.36       10.53      2.99 o 
   4   7   2      125.14      108.58      3.18 o 
   5   7   2      129.58      121.24      3.38 o 
   6   7   2      219.39      220.69      4.03 o 
   7   7   2     1125.90     1123.89     13.72 o 
   8   7   2      313.91      323.77      4.86 o 
   9   7   2       13.97        7.55      3.57 o 
  10   7   2        2.57        4.88      4.37 o 
  11   7   2        0.87        3.11      4.53 o 
 -11   8   2       18.54       16.41      7.53 o 
 -10   8   2       23.12       22.52      4.92 o 
  -9   8   2      109.85      125.23      5.15 o 
  -8   8   2       61.82       65.54      4.28 o 
  -7   8   2        0.23        0.85      3.42 o 
  -6   8   2       14.71       15.33      3.56 o 
  -5   8   2      854.17      809.45     10.43 o 
  -4   8   2        0.02        1.68      3.31 o 
  -3   8   2      116.24      119.18      3.42 o 
  -2   8   2      497.52      449.06      4.41 o 
  -1   8   2      580.28      624.28      5.13 o 
   0   8   2       46.63       59.95      3.07 o 
   1   8   2     1873.60     2029.74     15.98 o 
   2   8   2      727.69      712.45      6.68 o 
   3   8   2       45.98       40.78      2.98 o 
   4   8   2     2282.05     2239.16     14.29 o 
   5   8   2      417.52      403.73      5.85 o 
   6   8   2      163.63      174.88      4.27 o 
   7   8   2       37.88       34.54      3.95 o 
   8   8   2      178.68      177.61      4.32 o 
   9   8   2      170.40      181.47      5.94 o 
  10   8   2       41.87       42.46      4.39 o 
  11   8   2      208.69      175.82      8.98 o 
 -11   9   2       29.84       19.97      9.33 o 
 -10   9   2       15.94       14.46      5.62 o 
  -9   9   2       47.48       50.52      4.81 o 
  -8   9   2      238.82      250.62      5.44 o 
  -7   9   2      166.33      185.26      4.84 o 
  -6   9   2      209.22      222.28      4.29 o 
  -5   9   2      101.84      101.10      3.93 o 
  -4   9   2       65.30       60.61      3.72 o 
  -3   9   2      159.27      147.61      3.71 o 
  -2   9   2      407.84      434.35      5.14 o 
  -1   9   2       93.07       67.66      3.09 o 
   0   9   2       62.64       40.78      2.85 o 
   1   9   2      134.63      141.09      3.27 o 
   2   9   2      984.61      920.49      7.10 o 
   3   9   2     1552.28     1491.24     12.24 o 
   4   9   2      130.15      133.55      3.37 o 
   5   9   2       13.13       17.31      3.37 o 
   6   9   2       60.91       56.00      3.97 o 
   7   9   2        5.38       10.12      4.04 o 
   8   9   2        2.41        5.50      4.24 o 
   9   9   2       18.47       23.09      4.03 o 
  10   9   2      363.98      340.47      9.88 o 
  11   9   2       46.64       34.00      6.24 o 
 -10  10   2        0.30        3.79      5.27 o 
  -9  10   2       10.17        9.47      4.59 o 
  -8  10   2       35.25       44.27      4.79 o 
  -7  10   2      122.68      108.69      3.74 o 
  -6  10   2       15.59       17.04      3.70 o 
  -5  10   2      435.08      424.45      4.73 o 
  -4  10   2      451.76      455.51      4.72 o 
  -3  10   2     1115.59     1110.22     10.86 o 
  -2  10   2     1050.48      990.49     11.15 o 
  -1  10   2     1628.36     1558.97     14.78 o 
   0  10   2      950.48      942.45      7.46 o 
   1  10   2        6.21        8.35      2.82 o 
   2  10   2        2.28        5.38      3.30 o 
   3  10   2      101.69      106.41      3.42 o 
   4  10   2      422.54      424.36      4.52 o 
   5  10   2        0.55        1.09      3.11 o 
   6  10   2      159.62      156.92      4.44 o 
   7  10   2       27.79       27.52      4.31 o 
   8  10   2       52.54       51.39      4.07 o 
   9  10   2       86.90       94.15      4.74 o 
  10  10   2       55.99       53.45      5.56 o 
 -10  11   2       12.13       10.35      4.89 o 
  -9  11   2       20.61       19.37      4.80 o 
  -8  11   2      171.70      185.97      5.20 o 
  -7  11   2      916.37      973.45     18.35 o 
  -6  11   2      696.84      709.34     10.84 o 
  -5  11   2       42.94       42.51      4.16 o 
  -4  11   2      129.70      134.94      4.36 o 
  -3  11   2      296.03      303.50      4.58 o 
  -2  11   2        0.00        1.34      3.41 o 
  -1  11   2       90.54       82.72      3.18 o 
   0  11   2      192.36      178.92      3.23 o 
   1  11   2        4.21        4.90      2.72 o 
   2  11   2      249.37      268.67      4.17 o 
   3  11   2     1356.06     1301.71     15.58 o 
   4  11   2      639.11      640.07      8.49 o 
   5  11   2       32.40       40.20      3.72 o 
   6  11   2       44.32       44.13      3.80 o 
   7  11   2       21.29       24.90      3.70 o 
   8  11   2       86.67       86.51      4.28 o 
   9  11   2      289.29      287.01      9.10 o 
  10  11   2      397.54      307.18     19.72 o 
  -9  12   2        9.35        6.69      4.86 o 
  -8  12   2       20.79       23.69      4.26 o 
  -7  12   2       27.05       26.68      4.08 o 
  -6  12   2      338.48      358.54      5.23 o 
  -5  12   2       49.79       43.87      3.93 o 
  -4  12   2      268.54      282.93      5.52 o 
  -3  12   2      973.88      988.66      8.42 o 
  -2  12   2      882.42      927.01     10.80 o 
  -1  12   2      238.96      259.51      4.24 o 
   0  12   2      244.76      232.63      3.78 o 
   1  12   2        1.83        3.00      3.08 o 
   2  12   2      236.49      243.74      4.04 o 
   3  12   2       59.15       60.68      3.16 o 
   4  12   2        5.98        9.84      3.10 o 
   5  12   2       20.79       23.02      3.25 o 
   6  12   2      154.48      148.67      4.90 o 
   7  12   2       13.96       17.35      4.09 o 
   8  12   2        8.40       10.14      3.88 o 
   9  12   2       46.56       36.34      5.25 o 
  -9  13   2       73.01       59.25      5.44 o 
  -8  13   2       15.03       19.32      4.75 o 
  -7  13   2        7.60       14.18      4.40 o 
  -6  13   2       47.40       47.76      4.33 o 
  -5  13   2       56.49       59.00      3.93 o 
  -4  13   2      122.43      132.43      4.06 o 
  -3  13   2      114.37      120.08      3.43 o 
  -2  13   2       38.68       47.42      3.47 o 
  -1  13   2      113.55      120.44      3.77 o 
   0  13   2       20.08       17.64      3.37 o 
   1  13   2      232.66      245.60      4.21 o 
   2  13   2      304.77      320.15      4.06 o 
   3  13   2       24.27       30.94      3.54 o 
   4  13   2       26.56       30.56      3.23 o 
   5  13   2       21.95       25.85      4.09 o 
   6  13   2       75.40       79.74      5.20 o 
   7  13   2       17.95       19.37      3.95 o 
   8  13   2        0.35        0.49      4.60 o 
   9  13   2        4.92        7.00      4.53 o 
  -8  14   2       16.59       13.86      4.95 o 
  -7  14   2        5.12        7.12      4.68 o 
  -6  14   2      138.56      136.17      4.68 o 
  -5  14   2        4.27        6.92      3.68 o 
  -4  14   2        0.60        1.40      3.52 o 
  -3  14   2        2.60        0.49      3.29 o 
  -2  14   2        6.19        6.32      3.04 o 
  -1  14   2        0.55        2.75      3.20 o 
   0  14   2       15.13       13.45      3.64 o 
   1  14   2       56.86       54.83      3.57 o 
   2  14   2      454.85      464.85      6.64 o 
   3  14   2        5.01        8.91      3.29 o 
   4  14   2       32.47       35.65      4.31 o 
   5  14   2        0.26        1.57      4.78 o 
   6  14   2        3.95        7.81      4.11 o 
   7  14   2       20.78       18.26      4.74 o 
   8  14   2       33.97       25.54      4.46 o 
  -7  15   2       16.50       11.33      5.10 o 
  -6  15   2       48.89       40.61      4.29 o 
  -5  15   2      127.24      138.92      5.00 o 
  -4  15   2      190.22      206.89      4.71 o 
  -3  15   2      121.58      138.92      4.32 o 
  -2  15   2        4.03        4.47      3.33 o 
  -1  15   2        2.16        3.12      3.83 o 
   0  15   2        0.00        0.71      3.81 o 
   1  15   2      302.09      327.36      4.99 o 
   2  15   2       80.21       82.82      4.18 o 
   3  15   2      109.12      113.26      4.36 o 
   4  15   2      300.64      300.37      5.01 o 
   5  15   2      103.66      107.33      4.58 o 
   6  15   2       17.48       15.54      4.73 o 
   7  15   2        8.85        8.05      4.63 o 
  -6  16   2        1.40        5.02      4.72 o 
  -5  16   2        0.11        2.27      4.73 o 
  -4  16   2       31.40       34.27      4.50 o 
  -3  16   2      180.24      192.46      4.53 o 
  -2  16   2      131.04      126.35      4.18 o 
  -1  16   2      105.63      113.87      4.31 o 
   0  16   2        6.32        8.18      3.77 o 
   1  16   2       15.00       19.34      4.06 o 
   2  16   2      106.86      115.97      4.00 o 
   3  16   2       59.27       61.87      3.85 o 
   4  16   2      210.96      220.32      7.62 o 
   5  16   2      106.08      101.33      5.36 o 
   6  16   2        0.29       -3.08      4.84 o 
  -5  17   2       22.86       20.45      5.10 o 
  -4  17   2        2.54        2.42      5.12 o 
  -3  17   2        1.14       -0.11      3.86 o 
  -2  17   2       22.83       24.77      3.83 o 
  -1  17   2       50.76       54.76      4.20 o 
   0  17   2       89.06       89.39      4.33 o 
   1  17   2       49.22       43.64      4.25 o 
   2  17   2      283.64      306.15      9.58 o 
   3  17   2      316.86      334.58      9.02 o 
   4  17   2       82.44       69.39      4.52 o 
   5  17   2       34.11       25.32      4.77 o 
  -3  18   2        5.97        5.99      4.14 o 
  -2  18   2       21.16       19.43      4.51 o 
  -1  18   2       61.64       47.42      4.01 o 
   0  18   2       11.55       10.89      4.20 o 
   1  18   2        2.06        2.11      3.89 o 
   2  18   2       10.02        7.70      4.43 o 
   3  18   2       31.45       26.89      5.22 o 
 -12   1   3        0.08        1.16      5.97 o 
 -11   1   3        4.58        4.18      4.71 o 
 -10   1   3        0.01        0.18      4.97 o 
  -9   1   3       67.39       70.89      4.40 o 
  -8   1   3       29.16       28.46      3.97 o 
  -7   1   3      151.16      154.94      4.27 o 
  -6   1   3       26.41       16.33      3.39 o 
  -5   1   3        0.07        4.98      2.99 o 
  -4   1   3       20.58       25.99      3.96 o 
  -3   1   3      992.51     1129.94      9.64 o 
  -2   1   3    14631.07    15307.87    124.88 o 
  -1   1   3     2487.98     2544.86     13.79 o 
   0   1   3    14747.48    15269.48    114.37 o 
   1   1   3      995.45      972.23      7.48 o 
   2   1   3       27.28       30.23      2.90 o 
   3   1   3     2733.11     2799.92     20.58 o 
   4   1   3      945.26     1010.86      6.09 o 
   5   1   3       17.91       17.93      3.06 o 
   6   1   3      337.63      356.43      4.44 o 
   7   1   3      246.54      218.93      3.82 o 
   8   1   3      181.81      180.13      3.71 o 
   9   1   3       45.89       48.31      3.44 o 
  10   1   3        0.87        4.59      3.60 o 
  11   1   3        9.47        7.08      4.09 o 
  12   1   3       43.06       40.71      4.77 o 
 -12   2   3        0.08        1.30      5.65 o 
 -11   2   3      169.26      174.64      6.07 o 
 -10   2   3      437.21      448.30      7.28 o 
  -9   2   3     1046.54     1043.49      7.85 o 
  -8   2   3       26.92       26.88      4.23 o 
  -7   2   3        2.80        4.18      3.94 o 
  -6   2   3       46.26       46.15      4.20 o 
  -5   2   3     2021.41     2106.86     24.01 o 
  -4   2   3      493.32      582.79      6.83 o 
  -3   2   3     1572.99     1644.29     14.69 o 
  -2   2   3     2128.14     2238.19     21.36 o 
  -1   2   3    10203.04    10353.90     33.47 o 
   0   2   3     8298.03     8377.21     45.74 o 
   1   2   3     1284.03     1219.14      7.91 o 
   2   2   3     1114.54     1023.40      7.22 o 
   3   2   3     1789.55     1974.96      9.06 o 
   4   2   3        6.99        2.76      2.59 o 
   5   2   3      375.92      435.89      4.71 o 
   6   2   3     1074.45     1017.87      7.85 o 
   7   2   3     2173.07     2147.37      9.88 o 
   8   2   3       47.26       45.49      3.35 o 
   9   2   3      243.94      246.12      4.26 o 
  10   2   3       10.82       11.25      3.82 o 
  11   2   3        1.50        1.29      4.16 o 
  12   2   3       25.54       22.17      4.76 o 
 -12   3   3       49.41       38.32      6.15 o 
 -11   3   3       76.93       87.67      5.83 o 
 -10   3   3       97.83       95.43      4.67 o 
  -9   3   3       13.66       13.15      4.26 o 
  -8   3   3       39.59       40.24      4.23 o 
  -7   3   3       39.91       33.69      3.89 o 
  -6   3   3      282.39      272.95      4.84 o 
  -5   3   3     2588.72     2545.63     20.00 o 
  -4   3   3     3811.03     3846.67     29.64 o 
  -3   3   3        6.45        4.32      3.43 o 
  -2   3   3     3660.29     3766.83     21.25 o 
  -1   3   3     6532.62     6901.65     44.43 o 
   0   3   3     1104.48     1092.52      7.37 o 
   1   3   3     6170.79     5980.30     22.16 o 
   2   3   3     6579.64     6336.01     23.28 o 
   3   3   3     1894.37     1792.42      8.80 o 
   4   3   3      894.67      967.67     10.44 o 
   5   3   3      185.89      153.92      3.43 o 
   6   3   3      724.31      670.32      5.06 o 
   7   3   3       86.45       76.00      3.33 o 
   8   3   3       20.35       21.07      3.27 o 
   9   3   3       94.32       93.33      3.51 o 
  10   3   3        4.91        5.72      3.98 o 
  11   3   3       88.59       82.70      4.62 o 
  12   3   3      200.29      173.96      7.18 o 
 -12   4   3        5.39        5.39      6.06 o 
 -11   4   3        0.32        0.78      5.68 o 
 -10   4   3       34.98       39.88      4.88 o 
  -9   4   3      651.90      710.36      9.06 o 
  -8   4   3      793.04      850.10     13.58 o 
  -7   4   3      562.14      584.52      6.16 o 
  -6   4   3       58.73       59.30      4.01 o 
  -5   4   3       19.75       21.99      3.72 o 
  -4   4   3      732.72      652.44      6.54 o 
  -3   4   3      544.76      518.94      5.85 o 
  -2   4   3     1188.07     1268.97     10.36 o 
  -1   4   3      697.23      681.73      6.27 o 
   0   4   3     4193.43     4057.49     31.82 o 
   1   4   3      798.75      738.13      5.74 o 
   2   4   3     2034.65     2057.12     12.26 o 
   3   4   3       54.70      101.95      3.23 o 
   4   4   3     1515.63     1454.47      7.34 o 
   5   4   3      908.93      962.15      6.65 o 
   6   4   3      255.11      236.51      3.59 o 
   7   4   3      943.05      916.05      6.92 o 
   8   4   3      915.90      951.88     12.16 o 
   9   4   3      621.26      627.60      5.48 o 
  10   4   3       40.15       42.70      4.20 o 
  11   4   3       46.48       48.59      4.36 o 
  12   4   3       31.30       26.08      4.87 o 
 -12   5   3       14.94       13.67      6.45 o 
 -11   5   3       20.57       32.51      6.72 o 
 -10   5   3       79.91       82.83      5.53 o 
  -9   5   3        0.90        3.82      4.82 o 
  -8   5   3      397.65      377.13      7.53 o 
  -7   5   3      200.29      201.12      5.12 o 
  -6   5   3      420.56      413.19      5.33 o 
  -5   5   3      432.77      453.65      7.13 o 
  -4   5   3      498.09      517.65      5.76 o 
  -3   5   3        3.73       22.17      4.50 o 
  -2   5   3      695.32      742.04      6.18 o 
  -1   5   3      977.17     1053.87      9.14 o 
   0   5   3      133.49      108.44      3.36 o 
   1   5   3      235.30      190.40      3.76 o 
   2   5   3     3105.35     2776.26     14.04 o 
   3   5   3     1151.49     1024.81      5.99 o 
   4   5   3      161.56      184.19      3.50 o 
   5   5   3      661.48      589.80      4.96 o 
   6   5   3     1058.79     1049.96     14.26 o 
   7   5   3      259.31      264.40      3.84 o 
   8   5   3       37.85       39.73      3.50 o 
   9   5   3      421.26      424.25      4.94 o 
  10   5   3      105.82      107.19      3.98 o 
  11   5   3       18.21       21.50      4.22 o 
  12   5   3       43.47       36.61      4.94 o 
 -12   6   3       63.90       43.15      6.74 o 
 -11   6   3        1.41        3.62      6.98 o 
 -10   6   3      105.59      106.87      5.18 o 
  -9   6   3        8.88        9.40      4.63 o 
  -8   6   3       49.03       41.68      4.52 o 
  -7   6   3      270.27      272.63      5.30 o 
  -6   6   3      226.87      251.13      4.79 o 
  -5   6   3      275.71      282.28      4.53 o 
  -4   6   3      182.40      174.10      3.94 o 
  -3   6   3        0.47        3.69      3.08 o 
  -2   6   3      190.08      175.52      4.07 o 
  -1   6   3     3081.58     3049.06     17.14 o 
   0   6   3     3203.80     3094.74     20.78 o 
   1   6   3      692.92      691.29      5.52 o 
   2   6   3      916.70      881.49      6.01 o 
   3   6   3     3868.70     3793.51     27.20 o 
   4   6   3     2934.82     2690.76     14.58 o 
   5   6   3     1926.29     1806.93     15.14 o 
   6   6   3       18.95       19.48      3.05 o 
   7   6   3      212.07      211.57      4.03 o 
   8   6   3      270.52      273.04      4.15 o 
   9   6   3        8.46        7.00      3.83 o 
  10   6   3        2.12        0.25      4.22 o 
  11   6   3       83.60       81.40      4.51 o 
 -11   7   3       72.73       68.11      5.99 o 
 -10   7   3        0.41        1.80      5.57 o 
  -9   7   3      127.86      133.11      4.95 o 
  -8   7   3        5.18        4.56      3.95 o 
  -7   7   3      122.06      127.01      4.29 o 
  -6   7   3      611.62      608.18      5.79 o 
  -5   7   3        4.83        7.12      3.37 o 
  -4   7   3       90.73       65.84      3.36 o 
  -3   7   3     2028.61     1833.94     11.81 o 
  -2   7   3      491.65      409.43      4.44 o 
  -1   7   3     2437.80     2476.95     17.77 o 
   0   7   3       18.09       24.35      2.98 o 
   1   7   3      202.48      242.28      3.86 o 
   2   7   3      243.57      206.70      4.03 o 
   3   7   3      323.26      297.34      4.09 o 
   4   7   3      303.62      301.43      4.37 o 
   5   7   3     1993.50     1885.71     14.61 o 
   6   7   3       62.77       59.28      3.18 o 
   7   7   3        4.72       11.07      2.98 o 
   8   7   3      114.60      117.56      4.13 o 
   9   7   3      147.43      163.98      4.14 o 
  10   7   3      416.88      427.43      7.65 o 
  11   7   3       93.28       86.39      5.25 o 
 -11   8   3       78.05       86.56      6.91 o 
 -10   8   3      108.97       99.74      5.69 o 
  -9   8   3      110.65      117.42      4.97 o 
  -8   8   3        8.59       12.58      4.66 o 
  -7   8   3        2.60        3.55      3.88 o 
  -6   8   3       22.35       22.21      3.69 o 
  -5   8   3      513.89      486.81      5.21 o 
  -4   8   3       83.56      101.63      3.62 o 
  -3   8   3       10.90       11.40      2.94 o 
  -2   8   3      352.43      345.34      4.37 o 
  -1   8   3      424.49      415.95      4.39 o 
   0   8   3      181.81      176.37      3.34 o 
   1   8   3       80.99       85.83      3.19 o 
   2   8   3       83.93       77.36      3.19 o 
   3   8   3     1780.21     1685.99     12.87 o 
   4   8   3     6430.10     6215.83     61.25 o 
   5   8   3     1169.68     1147.85      8.45 o 
   6   8   3      651.65      646.20      5.24 o 
   7   8   3      548.46      544.36      5.19 o 
   8   8   3      103.18       98.33      4.12 o 
   9   8   3       39.79       40.24      4.41 o 
  10   8   3        5.15        6.70      3.74 o 
  11   8   3       19.42       17.90      5.40 o 
 -11   9   3        0.43       -1.12      7.62 o 
 -10   9   3        6.02        9.98      5.43 o 
  -9   9   3       13.52       15.60      5.39 o 
  -8   9   3        0.00        2.75      4.64 o 
  -7   9   3        5.36        4.94      3.57 o 
  -6   9   3      143.54      137.63      4.23 o 
  -5   9   3      136.41      130.06      3.65 o 
  -4   9   3     1014.13      932.87      9.76 o 
  -3   9   3      779.38      748.56      7.05 o 
  -2   9   3      670.48      641.67      5.18 o 
  -1   9   3      788.56      798.20      7.88 o 
   0   9   3       12.73       19.08      2.69 o 
   1   9   3       67.73       70.06      3.17 o 
   2   9   3        7.48       14.85      3.27 o 
   3   9   3      240.85      241.59      4.02 o 
   4   9   3      313.66      320.44      4.83 o 
   5   9   3       80.62       81.09      3.16 o 
   6   9   3       27.90       27.29      3.37 o 
   7   9   3       44.61       50.01      3.44 o 
   8   9   3      196.20      181.58      4.22 o 
   9   9   3       72.30       78.60      4.96 o 
  10   9   3      162.03      181.86      7.31 o 
 -10  10   3        8.79        8.53      5.49 o 
  -9  10   3        0.59        2.65      4.38 o 
  -8  10   3       10.01       14.10      4.32 o 
  -7  10   3       53.97       52.86      3.89 o 
  -6  10   3       13.22        9.48      4.28 o 
  -5  10   3       97.77       92.90      3.83 o 
  -4  10   3      343.86      357.10      4.73 o 
  -3  10   3      380.23      333.72      4.42 o 
  -2  10   3      441.94      421.19      4.31 o 
  -1  10   3      719.90      691.25      8.48 o 
   0  10   3      562.01      569.36      5.99 o 
   1  10   3      120.41      112.59      3.60 o 
   2  10   3      417.24      422.96      7.41 o 
   3  10   3      439.82      416.43      4.99 o 
   4  10   3     1267.40     1232.49     17.84 o 
   5  10   3       11.13       11.42      3.08 o 
   6  10   3      177.87      178.76      3.88 o 
   7  10   3       10.60       10.96      3.52 o 
   8  10   3        2.44        4.04      4.05 o 
   9  10   3       10.89       11.12      4.15 o 
  10  10   3        0.52        0.07      5.51 o 
 -10  11   3        0.18        3.43      6.40 o 
  -9  11   3       53.07       57.75      5.11 o 
  -8  11   3      100.04      106.30      4.61 o 
  -7  11   3      339.49      334.53      5.10 o 
  -6  11   3       45.23       44.05      3.87 o 
  -5  11   3       65.39       74.99      3.76 o 
  -4  11   3       86.18       85.45      3.88 o 
  -3  11   3       60.50       50.13      3.34 o 
  -2  11   3       79.27       75.98      3.25 o 
  -1  11   3      559.21      565.41      7.05 o 
   0  11   3      118.67      133.62      3.51 o 
   1  11   3        0.05        1.58      3.05 o 
   2  11   3      636.94      658.87      9.56 o 
   3  11   3      635.41      618.07      7.10 o 
   4  11   3      171.08      160.34      4.09 o 
   5  11   3       92.85      100.26      3.71 o 
   6  11   3        1.83        2.39      3.21 o 
   7  11   3       49.30       50.76      3.56 o 
   8  11   3       56.59       60.10      4.43 o 
   9  11   3        0.95        0.96      4.26 o 
  10  11   3        0.72        2.55      4.48 o 
  -9  12   3        1.56        3.22      4.64 o 
  -8  12   3       12.96       15.04      3.90 o 
  -7  12   3     1161.38     1141.63     12.42 o 
  -6  12   3      304.87      323.70      5.47 o 
  -5  12   3       52.00       63.71      3.88 o 
  -4  12   3        3.17        4.42      3.49 o 
  -3  12   3      339.43      350.29      5.20 o 
  -2  12   3      999.85      963.72      8.43 o 
  -1  12   3      223.42      210.11      3.90 o 
   0  12   3       18.62       15.98      2.87 o 
   1  12   3       19.84       20.50      2.90 o 
   2  12   3      120.58      129.90      3.75 o 
   3  12   3       14.99       13.59      3.15 o 
   4  12   3       72.49       74.27      3.62 o 
   5  12   3      234.08      236.49      4.36 o 
   6  12   3        4.41        4.25      3.36 o 
   7  12   3       17.34       20.79      3.97 o 
   8  12   3       37.45       41.20      4.88 o 
   9  12   3      123.90      107.30      5.24 o 
  -9  13   3        3.77        2.59      4.53 o 
  -8  13   3      118.53       97.52      5.09 o 
  -7  13   3      180.05      191.55      4.93 o 
  -6  13   3      176.30      193.50      5.41 o 
  -5  13   3       42.70       43.96      4.50 o 
  -4  13   3        0.05        0.08      4.21 o 
  -3  13   3       43.38       46.24      3.74 o 
  -2  13   3      193.42      213.64      3.87 o 
  -1  13   3      164.93      187.38      3.71 o 
   0  13   3      576.47      571.93      6.64 o 
   1  13   3      664.09      662.55      7.15 o 
   2  13   3       23.61       24.85      3.08 o 
   3  13   3        1.13        3.17      3.15 o 
   4  13   3       93.76       93.76      3.62 o 
   5  13   3       18.63       16.21      3.76 o 
   6  13   3      145.16      149.02      4.62 o 
   7  13   3       11.27       15.51      4.38 o 
   8  13   3      120.40      111.95      5.19 o 
  -8  14   3       60.31       44.62      5.12 o 
  -7  14   3      284.99      273.77      5.72 o 
  -6  14   3      578.09      584.06     10.56 o 
  -5  14   3      132.13      140.72      4.25 o 
  -4  14   3       51.87       50.52      4.26 o 
  -3  14   3      363.65      372.47      4.69 o 
  -2  14   3      292.94      306.08      5.35 o 
  -1  14   3        0.39        2.90      3.41 o 
   0  14   3        1.52        3.31      3.58 o 
   1  14   3       40.68       46.96      3.36 o 
   2  14   3       41.21       50.70      3.86 o 
   3  14   3      133.53      135.50      4.23 o 
   4  14   3      218.71      247.03      4.41 o 
   5  14   3      128.59      138.70      4.20 o 
   6  14   3       54.02       48.32      4.13 o 
   7  14   3       13.59       16.05      4.96 o 
   8  14   3       27.71       25.23      5.20 o 
  -7  15   3       29.93       24.09      5.16 o 
  -6  15   3        4.49        8.56      4.45 o 
  -5  15   3       19.47       20.55      4.92 o 
  -4  15   3        3.01        5.44      4.33 o 
  -3  15   3        3.39        2.25      3.84 o 
  -2  15   3      121.98      140.01      4.10 o 
  -1  15   3      412.39      421.50      5.24 o 
   0  15   3      207.35      217.83      4.04 o 
   1  15   3       78.88       79.43      3.65 o 
   2  15   3        0.05        0.94      3.44 o 
   3  15   3        2.70        6.38      3.41 o 
   4  15   3        0.30        0.25      3.71 o 
   5  15   3       41.87       50.12      4.58 o 
   6  15   3       10.68       10.68      4.12 o 
   7  15   3        4.26        3.46      4.30 o 
  -6  16   3       15.87       17.78      5.46 o 
  -5  16   3       12.82       17.50      5.19 o 
  -4  16   3        0.03        4.71      4.54 o 
  -3  16   3        0.09        1.64      3.83 o 
  -2  16   3       69.46       68.16      4.00 o 
  -1  16   3       74.96       73.67      3.78 o 
   0  16   3       35.82       37.30      3.94 o 
   1  16   3       95.68       91.41      3.71 o 
   2  16   3        0.05        2.20      3.30 o 
   3  16   3        5.24        6.82      3.81 o 
   4  16   3        1.16        1.25      4.20 o 
   5  16   3        3.56        5.07      4.58 o 
   6  16   3       14.04       14.49      4.91 o 
  -5  17   3       44.34       32.37      4.98 o 
  -4  17   3       74.14       59.21      4.59 o 
  -3  17   3      106.40       94.36      4.72 o 
  -2  17   3        0.10        0.74      4.02 o 
  -1  17   3       38.82       41.65      3.95 o 
   0  17   3        9.17        8.89      3.82 o 
   1  17   3      119.74      122.99      4.28 o 
   2  17   3       11.56       13.82      3.65 o 
   3  17   3       76.11       73.02      4.11 o 
   4  17   3       14.76       16.18      4.28 o 
  -3  18   3        0.00        1.38      9.75 o 
  -2  18   3        3.55        4.39      4.01 o 
  -1  18   3        3.10        4.47      3.97 o 
   0  18   3       37.40       32.09      4.47 o 
   1  18   3        3.52        5.44      4.41 o 
   2  18   3       77.52       63.64      4.33 o 
 -12   0   4       41.79       46.13     10.21 o 
 -11   0   4      439.03      434.15     25.73 o 
 -10   0   4      712.50      785.12     17.31 o 
  -9   0   4        0.17        1.46      6.20 o 
  -8   0   4      386.73      406.71      8.17 o 
  -7   0   4       68.78       67.96      5.89 o 
  -6   0   4      908.66     1033.45     10.94 o 
  -5   0   4      540.37      480.30      8.76 o 
  -4   0   4     8766.34     8620.95     90.61 o 
  -3   0   4     3581.15     3566.83     41.98 o 
  -2   0   4    20739.83    20519.41    111.21 o 
  -1   0   4       10.27        7.45      4.50 o 
   0   0   4      550.82      563.89      8.81 o 
   1   0   4      854.93      878.03      9.22 o 
   2   0   4       77.29       80.43      3.90 o 
   3   0   4      466.67      495.03      6.45 o 
   4   0   4     1792.95     2068.92     25.21 o 
   5   0   4      893.74      898.22      9.17 o 
   6   0   4      873.92      823.09      7.23 o 
   7   0   4     1187.59     1127.28      8.49 o 
   8   0   4      305.12      299.37      5.57 o 
   9   0   4      147.07      157.87      5.54 o 
  10   0   4       55.84       55.08      5.39 o 
  11   0   4       38.54       37.71      6.05 o 
  12   0   4      202.18      161.41      8.05 o 
 -12   1   4        0.00       -1.37      6.23 o 
 -11   1   4       28.44       31.67      5.80 o 
 -10   1   4      940.99     1013.24     11.85 o 
  -9   1   4      955.32     1035.42     17.44 o 
  -8   1   4      351.40      361.02      5.32 o 
  -7   1   4      133.30      123.91      4.70 o 
  -6   1   4       17.08        7.67      3.55 o 
  -5   1   4      842.25      819.31      8.20 o 
  -4   1   4     1205.36     1229.07     12.90 o 
  -3   1   4       81.89      100.65      4.51 o 
  -2   1   4     1546.78     1580.96      9.97 o 
  -1   1   4      388.16      405.32      5.62 o 
   0   1   4      303.83      306.11      4.98 o 
   1   1   4       54.86       47.67      3.18 o 
   2   1   4        0.56        1.64      2.41 o 
   3   1   4     2379.60     2541.95     13.98 o 
   4   1   4        4.34        6.40      2.88 o 
   5   1   4      108.72       99.61      3.15 o 
   6   1   4     3816.11     3786.01     25.03 o 
   7   1   4     1075.29     1043.94      5.80 o 
   8   1   4      535.04      526.14      4.53 o 
   9   1   4      425.22      438.94      4.71 o 
  10   1   4       10.97       11.93      3.72 o 
  11   1   4      108.29      114.13      4.52 o 
  12   1   4      149.44      132.11      5.39 o 
 -12   2   4       37.52       38.42      5.52 o 
 -11   2   4      104.81      109.23      6.98 o 
 -10   2   4       41.06       45.75      4.66 o 
  -9   2   4       73.17       74.40      4.74 o 
  -8   2   4       70.58       69.23      4.46 o 
  -7   2   4      366.76      359.69      5.43 o 
  -6   2   4      492.20      524.15      6.22 o 
  -5   2   4       56.37       83.98      4.01 o 
  -4   2   4     2455.92     2414.47     20.26 o 
  -3   2   4     1056.05     1017.97     14.39 o 
  -2   2   4      804.92      689.36      6.74 o 
  -1   2   4     7017.13     6966.23     31.71 o 
   0   2   4      194.47      176.66      3.76 o 
   1   2   4      306.99      314.00      4.29 o 
   2   2   4      283.52      291.37      4.15 o 
   3   2   4       11.88       18.74      2.62 o 
   4   2   4       62.47       44.52      3.02 o 
   5   2   4      558.03      526.01      4.50 o 
   6   2   4        6.41       11.88      3.10 o 
   7   2   4        4.12        5.42      3.19 o 
   8   2   4      151.04      157.19      3.62 o 
   9   2   4       24.61       28.17      3.34 o 
  10   2   4       62.66       63.52      3.95 o 
  11   2   4        1.15        3.66      3.85 o 
  12   2   4        8.07        9.79      4.57 o 
 -12   3   4       17.93       17.53      6.14 o 
 -11   3   4        3.78        4.17      6.21 o 
 -10   3   4       41.32       41.99      5.00 o 
  -9   3   4      248.77      273.17      5.70 o 
  -8   3   4        9.23       10.22      4.49 o 
  -7   3   4      182.62      197.85      4.51 o 
  -6   3   4      636.83      623.80      6.30 o 
  -5   3   4     6789.69     6988.05     67.79 o 
  -4   3   4      708.21      698.25      7.14 o 
  -3   3   4      778.09      908.01      7.54 o 
  -2   3   4      412.62      460.47      5.62 o 
  -1   3   4     2228.87     2238.57     13.78 o 
   0   3   4     1292.05     1244.54      7.29 o 
   1   3   4     1714.57     1729.02      8.13 o 
   2   3   4      110.44      111.72      3.22 o 
   3   3   4      326.66      472.59      4.81 o 
   4   3   4      622.73      599.15      4.71 o 
   5   3   4        2.80        4.50      2.65 o 
   6   3   4      242.96      265.58      4.26 o 
   7   3   4      337.38      335.65      4.31 o 
   8   3   4       57.65       58.51      3.46 o 
   9   3   4       17.47       18.10      3.42 o 
  10   3   4      116.23      118.73      3.96 o 
  11   3   4      159.82      164.77      4.53 o 
  12   3   4       83.81       79.50      5.31 o 
 -12   4   4        4.36        6.87      5.92 o 
 -11   4   4       81.08       78.54      5.63 o 
 -10   4   4       26.13       31.39      4.97 o 
  -9   4   4       56.19       66.84      5.52 o 
  -8   4   4      375.48      376.29      7.60 o 
  -7   4   4      556.61      537.53      8.08 o 
  -6   4   4       76.74       69.68      4.60 o 
  -5   4   4      383.40      433.96      5.87 o 
  -4   4   4      647.78      642.54      6.26 o 
  -3   4   4      157.21      174.39      4.32 o 
  -2   4   4     3814.09     4110.06     26.86 o 
  -1   4   4     1673.99     1775.51     11.42 o 
   0   4   4       79.97      111.32      3.20 o 
   1   4   4      665.91      794.08      5.89 o 
   2   4   4      809.49      831.75      5.96 o 
   3   4   4      701.75      739.96      5.72 o 
   4   4   4       16.71       26.25      2.53 o 
   5   4   4       45.00       42.93      2.84 o 
   6   4   4      607.69      626.08      5.14 o 
   7   4   4      215.03      205.97      3.80 o 
   8   4   4      119.94      115.75      3.37 o 
   9   4   4      249.48      253.70      4.51 o 
  10   4   4      112.94      114.12      4.02 o 
  11   4   4       38.31       37.05      4.56 o 
  12   4   4       33.05       28.50      4.69 o 
 -12   5   4      153.42      135.62      9.04 o 
 -11   5   4        6.82        8.99      5.24 o 
 -10   5   4      105.85      108.34      5.66 o 
  -9   5   4        1.97        5.19      4.41 o 
  -8   5   4       71.65       75.05      4.74 o 
  -7   5   4      424.88      414.83      6.00 o 
  -6   5   4        4.19        9.76      4.07 o 
  -5   5   4       15.50       14.79      3.61 o 
  -4   5   4     3778.41     3846.91     38.01 o 
  -3   5   4      278.73      261.90      4.53 o 
  -2   5   4      211.87      174.44      4.16 o 
  -1   5   4     3842.47     4087.64     30.91 o 
   0   5   4     6216.68     6531.53     31.45 o 
   1   5   4     3894.82     3843.19     19.91 o 
   2   5   4     1675.00     1524.17      7.01 o 
   3   5   4      161.73      106.55      3.09 o 
   4   5   4       86.56      120.39      3.13 o 
   5   5   4       70.15       57.50      2.82 o 
   6   5   4      288.87      277.26      3.78 o 
   7   5   4      206.28      209.99      3.84 o 
   8   5   4      231.06      245.90      3.97 o 
   9   5   4      121.08      130.88      3.72 o 
  10   5   4       98.29       94.39      4.00 o 
  11   5   4       27.76       27.61      4.44 o 
  12   5   4       24.51       22.18      5.11 o 
 -11   6   4       20.07       16.24      6.31 o 
 -10   6   4       23.11       20.97      6.74 o 
  -9   6   4      246.55      237.56      6.02 o 
  -8   6   4        0.33        1.56      4.84 o 
  -7   6   4        0.49        1.13      3.69 o 
  -6   6   4      426.07      413.14      5.73 o 
  -5   6   4     1332.56     1281.64     10.94 o 
  -4   6   4      750.11      673.69      6.08 o 
  -3   6   4     1314.11     1292.69      7.45 o 
  -2   6   4     1601.76     1680.46     12.16 o 
  -1   6   4      478.58      549.56      5.06 o 
   0   6   4       71.32       90.76      3.15 o 
   1   6   4     1113.11     1088.73      7.99 o 
   2   6   4      548.24      496.86      4.27 o 
   3   6   4      211.18      166.16      3.30 o 
   4   6   4      371.59      377.73      4.06 o 
   5   6   4      113.03      112.27      3.43 o 
   6   6   4       41.29       41.21      3.18 o 
   7   6   4     1265.81     1223.77     11.91 o 
   8   6   4       11.59       17.68      3.63 o 
   9   6   4       10.97        6.27      3.85 o 
  10   6   4       58.25       62.85      4.11 o 
  11   6   4      100.78      104.04      4.85 o 
 -11   7   4        0.01        4.84      5.55 o 
 -10   7   4       19.01       21.32      5.29 o 
  -9   7   4      288.56      286.61     11.10 o 
  -8   7   4       39.56       44.14      4.66 o 
  -7   7   4        1.61        1.99      4.34 o 
  -6   7   4       14.06       15.57      3.76 o 
  -5   7   4       12.65       15.49      3.92 o 
  -4   7   4       27.41       34.93      3.49 o 
  -3   7   4        3.84        2.25      2.87 o 
  -2   7   4      115.64       94.89      3.07 o 
  -1   7   4      181.38      197.06      3.75 o 
   0   7   4       50.84       41.06      2.81 o 
   1   7   4     1941.43     1863.54     10.79 o 
   2   7   4      711.01      727.62      5.89 o 
   3   7   4     1222.19     1190.62      7.70 o 
   4   7   4        0.01        0.59      2.78 o 
   5   7   4       25.83       27.79      3.10 o 
   6   7   4      237.45      255.93      4.00 o 
   7   7   4       43.35       45.94      3.17 o 
   8   7   4      416.89      445.79      4.94 o 
   9   7   4      351.22      374.23      4.91 o 
  10   7   4        1.28        2.20      3.62 o 
  11   7   4        3.53        3.79      4.50 o 
 -11   8   4       10.65        6.75      6.47 o 
 -10   8   4        0.27        3.85      5.22 o 
  -9   8   4       35.59       30.05      4.69 o 
  -8   8   4       37.27       40.24      4.61 o 
  -7   8   4      108.22      119.76      4.37 o 
  -6   8   4        2.97        4.92      3.45 o 
  -5   8   4     2014.31     1947.47     10.16 o 
  -4   8   4       21.11       14.18      3.89 o 
  -3   8   4      279.81      333.32      4.54 o 
  -2   8   4      135.76      146.44      3.46 o 
  -1   8   4      276.02      260.32      3.78 o 
   0   8   4      601.46      596.69      6.29 o 
   1   8   4      127.27      143.52      3.05 o 
   2   8   4      411.21      420.44      4.28 o 
   3   8   4      934.51      937.96      9.34 o 
   4   8   4        6.58        9.24      3.14 o 
   5   8   4      170.85      179.28      3.72 o 
   6   8   4       85.54       90.69      3.18 o 
   7   8   4       53.51       60.18      3.70 o 
   8   8   4        8.82       10.59      3.82 o 
   9   8   4       40.15       48.23      3.64 o 
  10   8   4       40.77       42.78      4.46 o 
  11   8   4        0.75        0.15      4.58 o 
 -11   9   4        4.53        6.17      7.93 o 
 -10   9   4        0.29        0.33      6.11 o 
  -9   9   4      139.83      148.54      5.83 o 
  -8   9   4        3.07        4.15      4.00 o 
  -7   9   4       12.44       15.21      3.33 o 
  -6   9   4      565.09      600.86      7.55 o 
  -5   9   4     1062.17     1004.47      7.12 o 
  -4   9   4      145.61      146.17      4.28 o 
  -3   9   4      229.17      210.41      3.92 o 
  -2   9   4      836.16      833.60      8.02 o 
  -1   9   4     1438.70     1462.48     14.75 o 
   0   9   4       15.65       12.76      3.13 o 
   1   9   4      176.99      170.39      3.56 o 
   2   9   4      540.41      504.84      5.55 o 
   3   9   4      226.90      201.24      3.79 o 
   4   9   4     2469.74     2410.79     22.24 o 
   5   9   4      190.67      181.05      3.74 o 
   6   9   4      110.51      106.43      3.91 o 
   7   9   4        1.30        2.76      3.66 o 
   8   9   4       79.01       82.85      4.25 o 
   9   9   4        0.87        4.83      4.02 o 
  10   9   4       33.04       29.88      4.69 o 
 -10  10   4        1.36        6.87      6.17 o 
  -9  10   4       20.90       25.75      4.91 o 
  -8  10   4      168.04      185.96      5.30 o 
  -7  10   4      344.10      362.02      5.20 o 
  -6  10   4      107.67      117.94      4.26 o 
  -5  10   4      114.42      111.07      3.94 o 
  -4  10   4        2.18        4.49      3.78 o 
  -3  10   4       24.20       22.44      3.11 o 
  -2  10   4      423.53      434.59      4.70 o 
  -1  10   4     1098.84     1096.39      5.78 o 
   0  10   4     3211.26     3145.43     22.26 o 
   1  10   4      452.23      422.04      4.34 o 
   2  10   4      284.31      277.04      3.57 o 
   3  10   4       69.03       73.79      3.26 o 
   4  10   4       25.39       29.44      3.10 o 
   5  10   4       60.30       64.17      3.17 o 
   6  10   4      189.27      188.95      3.72 o 
   7  10   4       51.37       49.83      3.73 o 
   8  10   4       14.82       15.75      3.70 o 
   9  10   4      282.03      309.87      6.88 o 
  10  10   4      167.77      150.22      7.18 o 
 -10  11   4        7.33        6.79      5.99 o 
  -9  11   4        1.51        2.17      4.78 o 
  -8  11   4        2.82        5.63      4.20 o 
  -7  11   4      212.22      222.27      4.96 o 
  -6  11   4      689.18      685.81      5.76 o 
  -5  11   4      127.40      149.86      4.13 o 
  -4  11   4        0.43       -0.08      3.91 o 
  -3  11   4        4.52        7.93      3.32 o 
  -2  11   4       70.72       78.56      3.45 o 
  -1  11   4      483.31      503.72      4.64 o 
   0  11   4        0.02        1.71      3.05 o 
   1  11   4      292.62      280.51      3.88 o 
   2  11   4      585.61      577.51      5.44 o 
   3  11   4      476.50      470.30      6.34 o 
   4  11   4      101.12      100.54      3.29 o 
   5  11   4      408.97      417.46      5.44 o 
   6  11   4      103.56      107.61      3.50 o 
   7  11   4       17.53       17.93      3.67 o 
   8  11   4        0.37        3.34      3.98 o 
   9  11   4        9.94        8.90      4.94 o 
  -9  12   4        0.10        1.81      5.66 o 
  -8  12   4       76.61       83.13      4.52 o 
  -7  12   4      486.85      509.46     10.81 o 
  -6  12   4      169.17      197.42      5.08 o 
  -5  12   4        8.45       10.20      4.22 o 
  -4  12   4      163.94      165.62      4.31 o 
  -3  12   4       13.75       11.72      3.48 o 
  -2  12   4      135.52      141.15      3.72 o 
  -1  12   4      259.56      280.24      4.17 o 
   0  12   4      197.37      189.39      3.61 o 
   1  12   4      704.49      709.90      9.45 o 
   2  12   4       10.62        9.50      3.28 o 
   3  12   4      136.84      129.65      3.58 o 
   4  12   4       13.97       10.62      3.34 o 
   5  12   4        3.63        7.24      3.54 o 
   6  12   4       34.82       38.47      4.08 o 
   7  12   4       35.99       35.46      4.33 o 
   8  12   4        8.31       11.45      3.99 o 
   9  12   4      166.98      153.01      9.53 o 
  -8  13   4       50.35       37.40      5.13 o 
  -7  13   4       62.35       63.25      5.36 o 
  -6  13   4      243.17      250.18      5.04 o 
  -5  13   4       99.52      102.17      4.71 o 
  -4  13   4       14.04       10.80      3.95 o 
  -3  13   4       88.81       91.17      3.55 o 
  -2  13   4        0.44        0.07      3.39 o 
  -1  13   4       38.00       42.77      3.40 o 
   0  13   4      392.67      398.91      4.57 o 
   1  13   4       85.57       82.21      3.15 o 
   2  13   4       24.50       27.39      3.11 o 
   3  13   4      333.37      341.38      4.81 o 
   4  13   4       10.73        7.66      3.69 o 
   5  13   4       26.81       29.62      3.55 o 
   6  13   4        0.00        1.04      3.60 o 
   7  13   4        7.74        5.86      4.06 o 
   8  13   4       75.37       68.06      4.70 o 
  -8  14   4        0.74       -0.25      4.85 o 
  -7  14   4        1.69        2.64      5.14 o 
  -6  14   4       25.38       17.18      5.00 o 
  -5  14   4       15.70       16.13      4.07 o 
  -4  14   4        4.69        4.95      4.10 o 
  -3  14   4       44.53       52.33      3.74 o 
  -2  14   4      256.32      288.53      4.35 o 
  -1  14   4      124.25      148.43      3.77 o 
   0  14   4       62.50       57.63      3.44 o 
   1  14   4        9.46        7.95      3.39 o 
   2  14   4        0.11        3.02      2.95 o 
   3  14   4      119.08      120.55      3.42 o 
   4  14   4        3.46        3.52      3.88 o 
   5  14   4       10.51       12.69      3.98 o 
   6  14   4       20.65       23.86      4.04 o 
   7  14   4       38.77       29.55      4.50 o 
   8  14   4        4.98        6.58      5.01 o 
  -7  15   4        0.35        1.54      5.04 o 
  -6  15   4        1.61        4.36      5.25 o 
  -5  15   4        6.24        6.50      4.53 o 
  -4  15   4       18.21       20.23      4.68 o 
  -3  15   4       44.55       48.17      4.06 o 
  -2  15   4        0.34        0.08      3.56 o 
  -1  15   4        1.57        1.42      3.85 o 
   0  15   4       35.32       46.52      3.93 o 
   1  15   4       69.00       66.29      3.42 o 
   2  15   4        4.78        6.92      3.71 o 
   3  15   4        5.16        4.91      3.42 o 
   4  15   4      243.11      272.26      4.89 o 
   5  15   4      234.55      248.83      5.00 o 
   6  15   4       62.85       57.82      4.51 o 
   7  15   4       87.76       73.43      5.54 o 
  -6  16   4       20.00       15.81      5.12 o 
  -5  16   4       33.21       27.48      4.61 o 
  -4  16   4       26.41       24.47      4.01 o 
  -3  16   4       80.72       83.82      4.45 o 
  -2  16   4       57.20       64.15      3.98 o 
  -1  16   4      489.55      517.57      6.90 o 
   0  16   4      187.15      202.44      4.32 o 
   1  16   4       26.95       33.67      3.56 o 
   2  16   4       31.56       27.30      3.78 o 
   3  16   4        6.49        7.07      4.04 o 
   4  16   4       35.53       37.77      4.15 o 
   5  16   4       10.54       16.03      4.41 o 
   6  16   4        6.89       10.20      5.42 o 
  -4  17   4        0.01        1.11      5.26 o 
  -3  17   4       49.87       44.98      4.61 o 
  -2  17   4      123.09      113.84      4.50 o 
  -1  17   4        0.92        4.65      3.89 o 
   0  17   4      136.41      140.15      4.47 o 
   1  17   4       16.12       14.31      3.89 o 
   2  17   4        3.74        2.74      3.95 o 
   3  17   4      145.41      138.80      4.44 o 
   4  17   4      154.92      140.02      5.32 o 
  -2  18   4        0.61        1.47      4.15 o 
  -1  18   4      237.17      199.97      8.74 o 
   0  18   4      120.98      122.63      5.10 o 
   1  18   4       19.05       13.61      4.38 o 
   2  18   4        7.90       10.81      4.61 o 
 -12   1   5       21.95       17.34      6.62 o 
 -11   1   5        3.42        4.98      6.86 o 
 -10   1   5       88.78       93.77      6.71 o 
  -9   1   5        3.04        4.75      4.70 o 
  -8   1   5       19.52       19.48      4.33 o 
  -7   1   5       10.62        6.94      4.20 o 
  -6   1   5       73.35       72.95      4.03 o 
  -5   1   5     1138.54     1137.11     13.00 o 
  -4   1   5      769.71      717.42      7.21 o 
  -3   1   5     2178.52     2174.87     11.46 o 
  -2   1   5       21.58       26.16      2.98 o 
  -1   1   5     2682.86     2727.58     12.21 o 
   0   1   5      108.29      121.61      3.50 o 
   1   1   5      178.01      188.69      3.80 o 
   2   1   5      731.91      796.01      5.36 o 
   3   1   5      810.31      860.40      5.53 o 
   4   1   5      103.18      101.44      3.36 o 
   5   1   5      324.99      340.94      4.04 o 
   6   1   5     1253.89     1235.12      9.00 o 
   7   1   5      520.18      532.19      4.64 o 
   8   1   5       18.78       18.33      3.21 o 
   9   1   5       58.17       58.52      3.34 o 
  10   1   5        1.14        2.08      3.32 o 
  11   1   5        3.12        4.74      3.66 o 
  12   1   5       24.02       20.75      4.78 o 
 -12   2   5       35.17       27.10      7.01 o 
 -11   2   5       62.06       64.50      5.94 o 
 -10   2   5      204.36      221.44      6.06 o 
  -9   2   5      285.41      290.47      5.74 o 
  -8   2   5      664.54      668.38      8.85 o 
  -7   2   5       43.69       46.44      3.61 o 
  -6   2   5      242.10      217.63      5.07 o 
  -5   2   5       23.12       38.24      4.23 o 
  -4   2   5      428.78      441.45      5.81 o 
  -3   2   5       26.88       20.86      3.64 o 
  -2   2   5      163.01      218.33      4.50 o 
  -1   2   5       31.10       19.47      3.04 o 
   0   2   5     1227.36     1308.58      7.91 o 
   1   2   5      688.01      667.40      5.57 o 
   2   2   5     4254.03     4198.14     18.00 o 
   3   2   5     5060.40     5038.52     25.94 o 
   4   2   5     1969.94     1864.04     11.81 o 
   5   2   5      572.26      563.55      4.69 o 
   6   2   5      307.96      294.62      3.85 o 
   7   2   5       10.06        9.89      2.74 o 
   8   2   5        0.41        0.25      3.09 o 
   9   2   5      133.96      131.76      3.35 o 
  10   2   5       66.09       69.91      3.66 o 
  11   2   5       13.14       10.49      3.90 o 
  12   2   5        6.56        6.65      4.66 o 
 -12   3   5        6.36        8.18      7.42 o 
 -11   3   5       16.18       14.54      5.39 o 
 -10   3   5       36.66       34.43      5.21 o 
  -9   3   5      144.56      164.43      5.04 o 
  -8   3   5       99.08      106.69      4.72 o 
  -7   3   5       31.64       32.93      4.30 o 
  -6   3   5      361.30      348.76      5.60 o 
  -5   3   5     1389.33     1309.40     19.23 o 
  -4   3   5     1672.20     1487.20     12.71 o 
  -3   3   5     3289.77     3325.93     32.48 o 
  -2   3   5     3444.56     3372.66     23.28 o 
  -1   3   5       16.80       16.26      3.19 o 
   0   3   5      887.50      900.99      6.58 o 
   1   3   5     3070.75     3060.57     20.43 o 
   2   3   5     1252.19     1324.16      6.94 o 
   3   3   5     5078.79     5226.73     40.08 o 
   4   3   5       60.21       52.11      2.88 o 
   5   3   5      186.32      169.08      3.30 o 
   6   3   5      371.64      386.37      4.18 o 
   7   3   5      999.64      939.56      9.36 o 
   8   3   5      394.32      392.39      4.35 o 
   9   3   5      138.77      142.96      3.60 o 
  10   3   5        0.05        1.78      3.84 o 
  11   3   5        4.11        7.64      4.21 o 
  12   3   5       69.69       58.49      4.72 o 
 -12   4   5       11.01        7.96      7.41 o 
 -11   4   5        1.17        0.76      5.78 o 
 -10   4   5      273.08      272.50      6.18 o 
  -9   4   5       54.26       58.39      5.39 o 
  -8   4   5      123.42      128.73      4.23 o 
  -7   4   5      490.45      533.29      6.54 o 
  -6   4   5       91.76       78.15      4.10 o 
  -5   4   5      793.94      801.31      8.77 o 
  -4   4   5     1050.94     1105.35      9.41 o 
  -3   4   5     1134.47     1130.16      7.42 o 
  -2   4   5     3084.68     3000.22     11.22 o 
  -1   4   5      184.89      137.54      3.50 o 
   0   4   5      131.95      107.24      3.38 o 
   1   4   5     2757.54     2795.78     11.11 o 
   2   4   5    11089.94    11165.39     30.78 o 
   3   4   5     1230.94     1044.59      6.14 o 
   4   4   5      993.31      966.48      5.67 o 
   5   4   5        2.54        2.35      2.65 o 
   6   4   5      125.59      131.15      3.53 o 
   7   4   5        5.62        7.02      3.51 o 
   8   4   5       63.76       66.26      3.28 o 
   9   4   5      302.12      313.59      4.47 o 
  10   4   5       44.43       43.54      3.85 o 
  11   4   5       98.69      104.78      4.56 o 
  12   4   5        3.19        4.66      4.57 o 
 -12   5   5        3.27        4.23      6.34 o 
 -11   5   5       39.40       41.63      6.33 o 
 -10   5   5        0.42        0.65      5.47 o 
  -9   5   5       23.80       20.70      4.47 o 
  -8   5   5        0.64       -0.82      4.27 o 
  -7   5   5      895.47      863.43     15.35 o 
  -6   5   5        3.78        2.83      4.14 o 
  -5   5   5      523.86      482.77      5.74 o 
  -4   5   5     1070.74     1012.48      7.00 o 
  -3   5   5     2903.62     2929.91     15.00 o 
  -2   5   5      318.75      288.10      4.41 o 
  -1   5   5     1667.81     1695.86     13.10 o 
   0   5   5      736.25      639.15      5.18 o 
   1   5   5     1781.36     1628.97      8.59 o 
   2   5   5       68.09       68.09      3.02 o 
   3   5   5       43.93       81.41      2.86 o 
   4   5   5      857.72      770.41      5.05 o 
   5   5   5     1584.59     1568.81     10.29 o 
   6   5   5        0.09        1.54      3.12 o 
   7   5   5      220.33      223.64      3.89 o 
   8   5   5       53.99       61.22      3.57 o 
   9   5   5       60.89       73.33      3.73 o 
  10   5   5        1.54        1.97      3.58 o 
  11   5   5       28.32       31.65      4.56 o 
 -11   6   5       75.36       67.04      7.17 o 
 -10   6   5       84.68       85.21      6.14 o 
  -9   6   5        2.23        5.96      4.48 o 
  -8   6   5       11.50        7.78      4.98 o 
  -7   6   5       85.22       86.12      5.14 o 
  -6   6   5      311.64      285.89      5.49 o 
  -5   6   5      500.00      479.21      5.63 o 
  -4   6   5      131.12      141.02      4.09 o 
  -3   6   5     1150.86     1091.32      6.59 o 
  -2   6   5     2389.69     2266.46     13.51 o 
  -1   6   5      826.65      733.28      8.08 o 
   0   6   5       92.94       56.95      3.28 o 
   1   6   5      379.82      368.24      4.22 o 
   2   6   5     4674.59     4659.68     29.35 o 
   3   6   5      106.56       83.72      3.06 o 
   4   6   5      355.05      346.67      3.72 o 
   5   6   5      672.04      641.97      4.70 o 
   6   6   5     1138.50     1103.95      7.31 o 
   7   6   5      392.50      399.98      4.38 o 
   8   6   5        3.60        3.55      3.15 o 
   9   6   5       52.14       52.40      3.74 o 
  10   6   5       39.93       44.69      4.19 o 
  11   6   5       45.57       43.84      4.59 o 
 -11   7   5       50.19       35.67      6.72 o 
 -10   7   5        7.26        8.27      5.92 o 
  -9   7   5      128.76      118.62      5.34 o 
  -8   7   5      169.31      179.65      5.75 o 
  -7   7   5      705.48      738.70     17.11 o 
  -6   7   5      390.36      403.47      5.29 o 
  -5   7   5       10.60       13.42      3.60 o 
  -4   7   5       76.54       87.13      3.84 o 
  -3   7   5       28.30       24.38      3.11 o 
  -2   7   5        0.94        4.63      2.93 o 
  -1   7   5      157.36      103.14      3.27 o 
   0   7   5     3246.61     2909.39     31.49 o 
   1   7   5     6221.53     6291.22     60.91 o 
   2   7   5      557.30      528.81      4.44 o 
   3   7   5        6.82       13.07      3.06 o 
   4   7   5      494.37      431.08      4.10 o 
   5   7   5      665.68      652.45      5.29 o 
   6   7   5      464.87      435.96      5.59 o 
   7   7   5      113.79      110.33      3.57 o 
   8   7   5        4.49        4.43      3.44 o 
   9   7   5        0.22        1.30      3.51 o 
  10   7   5      120.31      123.23      4.21 o 
  11   7   5       35.64       27.14      4.57 o 
 -11   8   5       26.69       29.43      7.87 o 
 -10   8   5        0.87        5.81      6.00 o 
  -9   8   5       89.44       84.77      5.86 o 
  -8   8   5      250.52      253.36      7.32 o 
  -7   8   5      228.40      247.01      4.93 o 
  -6   8   5      524.18      525.68      5.74 o 
  -5   8   5       82.93       89.68      4.32 o 
  -4   8   5      237.79      224.64      4.38 o 
  -3   8   5      172.43      156.93      3.74 o 
  -2   8   5     2383.35     2398.52     23.34 o 
  -1   8   5      990.26      963.32      8.24 o 
   0   8   5      572.07      485.72      5.11 o 
   1   8   5       79.00       77.39      3.15 o 
   2   8   5      647.78      623.18      5.82 o 
   3   8   5       78.10       80.35      3.02 o 
   4   8   5      796.42      795.41      6.82 o 
   5   8   5      459.72      423.79      4.50 o 
   6   8   5     1244.98     1247.49     10.73 o 
   7   8   5      289.96      311.66      5.38 o 
   8   8   5      230.12      262.57      4.57 o 
   9   8   5       33.97       28.88      3.76 o 
  10   8   5        1.27        2.53      3.91 o 
  11   8   5        1.16        1.66      4.96 o 
 -10   9   5       43.96       38.77      5.80 o 
  -9   9   5       70.12       72.24      5.00 o 
  -8   9   5      153.49      158.88      5.08 o 
  -7   9   5        4.13        5.83      4.10 o 
  -6   9   5      181.66      195.85      4.47 o 
  -5   9   5        0.86        6.92      3.10 o 
  -4   9   5      102.22      125.06      3.46 o 
  -3   9   5        6.87        1.78      3.11 o 
  -2   9   5      808.27      797.88      7.80 o 
  -1   9   5      587.70      595.20      4.79 o 
   0   9   5     1548.10     1468.77     12.93 o 
   1   9   5     1501.21     1405.18      8.84 o 
   2   9   5      409.71      382.20      4.13 o 
   3   9   5      413.37      401.69      4.39 o 
   4   9   5       80.07       68.03      3.14 o 
   5   9   5        0.07        0.58      2.95 o 
   6   9   5      352.23      361.21      4.22 o 
   7   9   5       84.69       89.23      3.82 o 
   8   9   5       38.05       41.19      3.82 o 
   9   9   5       80.24       78.25      4.28 o 
  10   9   5       34.69       34.21      4.91 o 
 -10  10   5        7.08        7.20      6.42 o 
  -9  10   5       21.57       29.14      5.92 o 
  -8  10   5       67.44       72.93      4.89 o 
  -7  10   5        5.51        8.33      4.20 o 
  -6  10   5      200.77      193.58      4.33 o 
  -5  10   5       39.18       35.29      3.22 o 
  -4  10   5      170.77      163.65      4.19 o 
  -3  10   5       20.07       23.07      3.30 o 
  -2  10   5       27.37       35.80      3.22 o 
  -1  10   5      364.00      352.73      4.02 o 
   0  10   5       76.01       66.60      3.15 o 
   1  10   5       24.64       22.27      2.99 o 
   2  10   5      324.31      306.57      3.83 o 
   3  10   5      436.40      431.08      4.79 o 
   4  10   5      427.21      417.63      5.55 o 
   5  10   5        5.23        5.86      2.99 o 
   6  10   5      335.79      348.08      4.41 o 
   7  10   5      303.03      294.87      4.06 o 
   8  10   5      256.80      287.37      4.96 o 
   9  10   5        5.26        8.67      4.12 o 
  10  10   5        0.43        4.79      4.90 o 
  -9  11   5       49.17       52.14      6.36 o 
  -8  11   5       12.58        8.52      4.68 o 
  -7  11   5      106.46      104.85      4.80 o 
  -6  11   5       19.63       25.63      3.77 o 
  -5  11   5      751.56      723.18      9.90 o 
  -4  11   5      151.79      156.12      4.52 o 
  -3  11   5        7.56        9.86      3.17 o 
  -2  11   5      132.55       99.99      3.74 o 
  -1  11   5      123.38       98.58      3.28 o 
   0  11   5        3.97        6.15      3.06 o 
   1  11   5        5.74        9.71      2.63 o 
   2  11   5       20.10       22.69      2.72 o 
   3  11   5       58.12       60.96      2.96 o 
   4  11   5      135.07      136.94      3.47 o 
   5  11   5      106.09      107.68      3.25 o 
   6  11   5      183.02      182.78      3.83 o 
   7  11   5        1.68        3.01      3.43 o 
   8  11   5       20.97       23.42      4.52 o 
   9  11   5       15.57       11.56      4.17 o 
  -9  12   5       29.34       16.04      6.54 o 
  -8  12   5        0.73       -0.29      4.35 o 
  -7  12   5       28.64       33.03      4.51 o 
  -6  12   5        0.01        0.43      3.81 o 
  -5  12   5       25.85       35.05      3.90 o 
  -4  12   5       30.22       37.57      3.88 o 
  -3  12   5       67.79       76.98      3.78 o 
  -2  12   5      133.71      135.59      3.54 o 
  -1  12   5      103.61      116.16      3.32 o 
   0  12   5       16.46       20.55      3.42 o 
   1  12   5       54.81       54.25      3.09 o 
   2  12   5      184.49      191.49      3.80 o 
   3  12   5       49.32       50.67      3.50 o 
   4  12   5       65.04       64.52      3.11 o 
   5  12   5      805.48      812.54      5.48 o 
   6  12   5      356.41      366.74      4.72 o 
   7  12   5       29.55       29.34      3.78 o 
   8  12   5        7.62        9.20      4.92 o 
   9  12   5       10.63        9.68      4.55 o 
  -8  13   5       35.51       29.06      5.22 o 
  -7  13   5      350.37      339.59      6.29 o 
  -6  13   5      338.74      349.74      6.15 o 
  -5  13   5      535.60      543.24      7.64 o 
  -4  13   5      198.04      204.89      5.75 o 
  -3  13   5       39.34       41.89      3.30 o 
  -2  13   5      160.91      165.08      3.66 o 
  -1  13   5      317.01      324.69      4.15 o 
   0  13   5      128.13      143.25      3.58 o 
   1  13   5       13.16       18.48      3.00 o 
   2  13   5       18.82       17.07      3.22 o 
   3  13   5        2.87        2.47      3.36 o 
   4  13   5        9.97       13.33      3.57 o 
   5  13   5        9.38       12.38      3.87 o 
   6  13   5       26.53       27.86      3.98 o 
   7  13   5      139.31      139.98      4.52 o 
   8  13   5       12.31       12.85      4.83 o 
  -8  14   5        2.24        2.31      5.25 o 
  -7  14   5       10.86        6.55      4.50 o 
  -6  14   5       27.39       34.14      4.69 o 
  -5  14   5       94.32      122.29      4.81 o 
  -4  14   5       36.96       31.75      4.02 o 
  -3  14   5       17.36       22.72      3.80 o 
  -2  14   5       91.43       93.40      3.89 o 
  -1  14   5      131.50      141.89      4.14 o 
   0  14   5      109.38      111.22      3.96 o 
   1  14   5       10.13       16.51      3.12 o 
   2  14   5      171.39      178.84      4.05 o 
   3  14   5       14.35       19.03      3.54 o 
   4  14   5      212.62      234.33      4.21 o 
   5  14   5       96.50       97.82      4.17 o 
   6  14   5      129.11      120.88      4.22 o 
   7  14   5       55.93       41.74      4.42 o 
  -7  15   5        1.00        1.63      4.69 o 
  -6  15   5      225.20      210.76     11.01 o 
  -5  15   5       49.99       55.57      5.06 o 
  -4  15   5       23.19       19.51      4.36 o 
  -3  15   5        0.10        1.36      3.63 o 
  -2  15   5        4.33        5.83      3.35 o 
  -1  15   5       57.50       64.84      3.52 o 
   0  15   5      207.59      244.82      4.42 o 
   1  15   5        1.58        4.02      3.61 o 
   2  15   5        4.70        6.59      3.91 o 
   3  15   5      124.72      137.60      4.26 o 
   4  15   5      154.95      169.70      4.61 o 
   5  15   5        0.51        2.10      4.14 o 
   6  15   5      127.25      109.16      4.85 o 
  -6  16   5        0.23        1.69      6.82 o 
  -5  16   5        0.02        4.93      4.83 o 
  -4  16   5      116.59      110.95      4.66 o 
  -3  16   5       24.92       23.42      4.31 o 
  -2  16   5       68.51       68.82      4.20 o 
  -1  16   5       83.54       94.73      4.25 o 
   0  16   5        7.03       11.15      3.86 o 
   1  16   5        4.20        3.52      3.69 o 
   2  16   5       16.94       19.43      3.47 o 
   3  16   5       88.73       95.36      4.40 o 
   4  16   5        1.98        4.12      3.94 o 
   5  16   5       26.51       22.64      4.28 o 
  -4  17   5       16.09       16.63      5.05 o 
  -3  17   5        5.61        3.77      3.82 o 
  -2  17   5       37.06       36.43      3.79 o 
  -1  17   5        0.06        3.79      4.42 o 
   0  17   5        0.10        3.07      3.93 o 
   1  17   5       43.26       39.89      4.07 o 
   2  17   5        1.47        1.52      4.00 o 
   3  17   5       28.65       28.77      4.46 o 
   4  17   5        6.92        6.89      4.10 o 
  -1  18   5       12.98       11.49      4.52 o 
   0  18   5      110.08       77.95      4.52 o 
   1  18   5       87.52       71.74      5.16 o 
 -12   0   6       54.50       48.17      9.82 o 
 -11   0   6        5.24        7.78     11.89 o 
 -10   0   6      767.57      771.01     12.70 o 
  -9   0   6     1457.10     1548.03     75.28 o 
  -8   0   6      307.65      341.16      9.22 o 
  -7   0   6       49.32       51.99      7.08 o 
  -6   0   6       26.05       27.88      6.51 o 
  -5   0   6       10.94        7.55      5.20 o 
  -4   0   6      141.82      158.11      6.23 o 
  -3   0   6     1243.22     1262.40     11.10 o 
  -2   0   6     3059.45     3127.01     17.54 o 
  -1   0   6     1054.53     1075.50      9.56 o 
   0   0   6      443.28      493.02      7.01 o 
   1   0   6      643.36      636.54      7.21 o 
   2   0   6     1051.51     1049.57      9.17 o 
   3   0   6       85.23       68.76      4.17 o 
   4   0   6     1002.14      917.10      9.23 o 
   5   0   6        3.22        2.38      3.39 o 
   6   0   6      670.31      592.60      7.63 o 
   7   0   6      339.26      319.64      5.45 o 
   8   0   6      984.06      981.35     12.85 o 
   9   0   6      533.18      573.49      7.15 o 
  10   0   6      220.48      237.03      8.31 o 
  11   0   6       64.35       53.85      6.15 o 
  12   0   6       11.32       10.56      6.88 o 
 -12   1   6        2.47        4.98      6.95 o 
 -11   1   6        2.26        3.34      5.88 o 
 -10   1   6       46.90       57.19      6.13 o 
  -9   1   6        5.58        6.17      5.18 o 
  -8   1   6      100.98      101.43      4.98 o 
  -7   1   6      537.99      578.06      7.54 o 
  -6   1   6     1169.07     1298.12     15.27 o 
  -5   1   6       11.77       13.01      3.60 o 
  -4   1   6      330.68      370.41      5.54 o 
  -3   1   6       12.24       17.43      3.25 o 
  -2   1   6     3662.12     3701.18     26.85 o 
  -1   1   6        1.16        2.21      2.69 o 
   0   1   6     2649.49     2647.52     15.31 o 
   1   1   6     5235.00     5009.39     21.52 o 
   2   1   6     4762.05     4570.20     38.67 o 
   3   1   6     4311.57     4341.23     19.11 o 
   4   1   6      162.31      180.55      3.43 o 
   5   1   6      247.67      239.66      3.64 o 
   6   1   6      386.29      356.22      3.75 o 
   7   1   6      353.86      329.49      4.32 o 
   8   1   6      764.42      751.96      5.78 o 
   9   1   6      748.68      750.16      5.26 o 
  10   1   6      296.01      320.16      4.38 o 
  11   1   6      143.10      136.31      4.42 o 
  12   1   6       94.99       71.25      4.49 o 
 -12   2   6       32.88       32.34      9.00 o 
 -11   2   6        6.11        9.10      6.61 o 
 -10   2   6      189.28      208.89      6.84 o 
  -9   2   6      248.19      263.51      5.99 o 
  -8   2   6      188.86      199.31      5.15 o 
  -7   2   6      515.11      550.26      7.82 o 
  -6   2   6       77.83       87.55      4.46 o 
  -5   2   6      266.12      304.59      5.44 o 
  -4   2   6        1.43       16.88      8.77 o 
  -3   2   6      187.60      208.62      4.27 o 
  -2   2   6     1252.17     1286.33      7.44 o 
  -1   2   6      190.32      199.13      3.58 o 
   0   2   6       13.74       13.44      2.73 o 
   1   2   6      392.93      438.12      4.54 o 
   2   2   6      503.78      563.38      4.74 o 
   3   2   6     1075.30      974.24      5.87 o 
   4   2   6     2205.37     2201.46     16.64 o 
   5   2   6       83.02       64.15      2.70 o 
   6   2   6       93.01       91.11      3.34 o 
   7   2   6     1477.08     1435.04      8.39 o 
   8   2   6      912.11      909.21      6.82 o 
   9   2   6       69.27       78.70      3.48 o 
  10   2   6       19.50       28.98      3.51 o 
  11   2   6       68.70       69.24      4.23 o 
  12   2   6       43.90       33.08      4.60 o 
 -12   3   6       54.72       43.03      6.78 o 
 -11   3   6      137.80      145.33      6.56 o 
 -10   3   6       90.71       98.00      5.29 o 
  -9   3   6        3.38        3.07      4.34 o 
  -8   3   6        0.01        1.72      4.14 o 
  -7   3   6      133.13      144.14      4.59 o 
  -6   3   6      556.32      566.62      6.11 o 
  -5   3   6       21.14       15.88      3.23 o 
  -4   3   6      198.77      228.38      4.77 o 
  -3   3   6       38.36       42.10      3.52 o 
  -2   3   6       31.96       47.00      2.98 o 
  -1   3   6        2.93        5.20      2.87 o 
   0   3   6       99.78      115.16      3.11 o 
   1   3   6     1050.30     1081.73      6.14 o 
   2   3   6       62.07       86.67      3.10 o 
   3   3   6       35.74       45.15      2.54 o 
   4   3   6      144.58      115.87      3.37 o 
   5   3   6      296.43      234.35      3.69 o 
   6   3   6      321.43      291.70      3.77 o 
   7   3   6      238.47      229.75      4.19 o 
   8   3   6        1.39        5.08      3.25 o 
   9   3   6      140.25      153.13      3.89 o 
  10   3   6        0.30        0.43      3.88 o 
  11   3   6        5.14        7.76      4.05 o 
  12   3   6        5.06        7.27      6.06 o 
 -12   4   6        0.40        2.22      6.55 o 
 -11   4   6       13.29       14.68      5.80 o 
 -10   4   6      192.94      180.59      6.25 o 
  -9   4   6        8.40        8.25      4.00 o 
  -8   4   6        0.09       -0.36      4.55 o 
  -7   4   6        1.88        2.33      3.93 o 
  -6   4   6       17.63       21.85      3.99 o 
  -5   4   6       80.40       77.00      4.31 o 
  -4   4   6      514.59      469.62      5.43 o 
  -3   4   6     3825.58     3818.12     28.32 o 
  -2   4   6     2180.04     2242.06     13.60 o 
  -1   4   6      536.65      481.43      4.99 o 
   0   4   6     1494.03     1459.03     12.06 o 
   1   4   6      678.13      806.97      5.67 o 
   2   4   6      874.92      919.85      7.96 o 
   3   4   6      558.00      495.49      4.49 o 
   4   4   6      283.21      241.36      3.40 o 
   5   4   6       34.70       30.52      2.68 o 
   6   4   6       23.75       16.70      2.75 o 
   7   4   6      163.80      169.05      3.77 o 
   8   4   6       98.95       99.93      3.68 o 
   9   4   6        3.08        2.01      3.39 o 
  10   4   6       68.47       63.16      3.95 o 
  11   4   6      340.71      329.82     12.42 o 
 -11   5   6      184.57      193.55     10.12 o 
 -10   5   6      295.81      306.36      7.68 o 
  -9   5   6       69.12       72.99      4.87 o 
  -8   5   6        0.03       -0.71      4.25 o 
  -7   5   6       28.98       33.00      4.35 o 
  -6   5   6       80.74       87.73      3.98 o 
  -5   5   6       41.37       33.74      3.82 o 
  -4   5   6      103.68       83.56      3.50 o 
  -3   5   6       21.97       29.83      3.14 o 
  -2   5   6     1148.51     1214.91      6.57 o 
  -1   5   6       55.58       77.29      3.39 o 
   0   5   6        0.11       -0.53      2.87 o 
   1   5   6     1774.07     1812.54      8.33 o 
   2   5   6      157.58      158.47      3.43 o 
   3   5   6      598.40      524.48      4.70 o 
   4   5   6     1343.87     1256.86      7.81 o 
   5   5   6      623.75      577.30      5.61 o 
   6   5   6      391.13      363.00      3.99 o 
   7   5   6       53.54       62.59      3.07 o 
   8   5   6      107.90      117.47      3.82 o 
   9   5   6      224.46      238.76      3.99 o 
  10   5   6        1.19        5.28      4.02 o 
  11   5   6       15.53       16.83      4.55 o 
 -11   6   6        0.12       -0.08      6.04 o 
 -10   6   6       11.45       13.80      6.28 o 
  -9   6   6      165.61      168.72      5.35 o 
  -8   6   6      160.14      152.29      5.76 o 
  -7   6   6        4.33        5.49      4.84 o 
  -6   6   6        2.93        5.09      3.82 o 
  -5   6   6      374.86      372.16      5.43 o 
  -4   6   6      489.49      464.26      5.09 o 
  -3   6   6     1843.48     1738.74      8.85 o 
  -2   6   6     2230.45     2184.77     13.04 o 
  -1   6   6      754.79      688.17      5.35 o 
   0   6   6       42.81       36.28      3.02 o 
   1   6   6        3.13        7.77      3.06 o 
   2   6   6      309.51      330.29      3.89 o 
   3   6   6      119.65      128.12      3.11 o 
   4   6   6       28.62       24.78      2.44 o 
   5   6   6        4.97        6.87      2.74 o 
   6   6   6        0.96        0.60      2.86 o 
   7   6   6        2.59        6.12      3.14 o 
   8   6   6      103.28      119.52      3.75 o 
   9   6   6      194.04      206.87      3.94 o 
  10   6   6       42.02       45.10      4.15 o 
  11   6   6       26.28       21.42      4.71 o 
 -11   7   6        1.11        1.43      6.59 o 
 -10   7   6       35.86       24.56      6.09 o 
  -9   7   6       86.36       83.53      5.37 o 
  -8   7   6      410.95      410.74     10.54 o 
  -7   7   6      819.53      812.29     15.35 o 
  -6   7   6        1.68        4.84      4.65 o 
  -5   7   6      985.57      966.39     12.04 o 
  -4   7   6      632.37      622.55      5.59 o 
  -3   7   6      320.25      306.49      4.35 o 
  -2   7   6        1.15        3.81      2.82 o 
  -1   7   6      411.13      420.67      4.40 o 
   0   7   6      165.16      159.63      3.26 o 
   1   7   6       56.72       62.07      2.99 o 
   2   7   6      622.70      614.45      4.55 o 
   3   7   6     1324.17     1328.47      8.49 o 
   4   7   6       42.47       41.71      2.90 o 
   5   7   6      309.76      312.83      3.75 o 
   6   7   6        9.69       12.17      3.17 o 
   7   7   6       31.58       33.69      3.17 o 
   8   7   6        7.93        7.38      3.38 o 
   9   7   6      101.76      112.58      3.82 o 
  10   7   6        6.87        7.31      3.69 o 
  11   7   6        8.69        7.73      4.37 o 
 -11   8   6        8.84        5.49      6.18 o 
 -10   8   6       11.05       11.74      5.51 o 
  -9   8   6       36.57       37.25      5.27 o 
  -8   8   6       14.22       10.77      4.82 o 
  -7   8   6       27.79       20.04      4.15 o 
  -6   8   6       52.75       53.96      4.50 o 
  -5   8   6      173.39      163.04      4.24 o 
  -4   8   6        0.60        2.32      3.30 o 
  -3   8   6      133.28      135.21      3.65 o 
  -2   8   6      343.67      293.89      3.73 o 
  -1   8   6      271.78      250.21      3.83 o 
   0   8   6     1143.66     1125.01     11.19 o 
   1   8   6       63.35       60.93      3.12 o 
   2   8   6      157.47      143.38      3.01 o 
   3   8   6       66.13       66.47      3.10 o 
   4   8   6      671.21      633.44      8.71 o 
   5   8   6      315.84      309.47      4.13 o 
   6   8   6        0.01        1.52      3.39 o 
   7   8   6       71.80       73.24      3.72 o 
   8   8   6      222.91      237.68      4.04 o 
   9   8   6       15.26       16.55      3.96 o 
  10   8   6       10.28       12.77      4.12 o 
 -10   9   6       26.30       25.09      5.79 o 
  -9   9   6       54.38       51.22      5.36 o 
  -8   9   6      116.92      122.83      5.40 o 
  -7   9   6      168.10      176.73      5.49 o 
  -6   9   6       14.10       17.46      3.93 o 
  -5   9   6      180.21      185.33      4.04 o 
  -4   9   6      355.87      325.82      4.56 o 
  -3   9   6      110.22      102.20      3.59 o 
  -2   9   6       13.22       22.82      2.86 o 
  -1   9   6      567.83      561.41      6.13 o 
   0   9   6     1670.88     1598.07     11.21 o 
   1   9   6      325.12      307.39      3.67 o 
   2   9   6       76.92       76.18      3.11 o 
   3   9   6        0.72        3.73      3.03 o 
   4   9   6      121.14      115.16      3.34 o 
   5   9   6      106.28      111.93      3.34 o 
   6   9   6      171.35      176.30      3.57 o 
   7   9   6      152.39      165.84      3.84 o 
   8   9   6       46.54       38.04      3.72 o 
   9   9   6       18.20       25.96      4.05 o 
  10   9   6       11.16       12.63      4.78 o 
 -10  10   6        0.09        0.52      5.81 o 
  -9  10   6       28.13       31.76      5.49 o 
  -8  10   6       20.01       23.15      5.66 o 
  -7  10   6      204.82      223.43      5.17 o 
  -6  10   6      611.11      640.12      6.33 o 
  -5  10   6      370.20      402.81      5.01 o 
  -4  10   6       86.60       98.43      3.83 o 
  -3  10   6      276.18      275.54      4.39 o 
  -2  10   6        3.88        4.43      3.16 o 
  -1  10   6       43.27       37.32      3.33 o 
   0  10   6      408.30      381.16      5.37 o 
   1  10   6      773.38      745.88      5.23 o 
   2  10   6      643.33      631.73      5.39 o 
   3  10   6      475.59      465.38      4.51 o 
   4  10   6      813.78      821.19      7.93 o 
   5  10   6       66.26       72.39      2.97 o 
   6  10   6       86.96       85.73      3.93 o 
   7  10   6       28.45       33.16      4.31 o 
   8  10   6       22.91       15.23      4.25 o 
   9  10   6       43.53       41.60      3.79 o 
  10  10   6       59.96       47.40      4.71 o 
  -9  11   6       99.16       93.20      6.75 o 
  -8  11   6        7.09        8.90      5.56 o 
  -7  11   6      150.37      157.59      4.95 o 
  -6  11   6       14.61       12.01      4.16 o 
  -5  11   6       50.37       48.93      3.85 o 
  -4  11   6       34.68       40.44      4.19 o 
  -3  11   6       75.23       78.09      3.63 o 
  -2  11   6        2.12        1.23      3.17 o 
  -1  11   6      830.15      845.97      8.34 o 
   0  11   6      638.21      649.30      5.74 o 
   1  11   6      115.73      117.76      3.31 o 
   2  11   6       98.17       95.63      3.26 o 
   3  11   6       71.07       84.99      3.46 o 
   4  11   6        5.13        4.98      2.99 o 
   5  11   6      642.23      645.06      7.35 o 
   6  11   6      790.54      802.51      9.93 o 
   7  11   6      488.37      523.80      6.25 o 
   8  11   6        9.63       11.79      3.88 o 
   9  11   6       33.02       35.01      4.12 o 
  -9  12   6       24.75       26.12      6.64 o 
  -8  12   6       11.10       11.97      5.46 o 
  -7  12   6      227.56      230.13      5.46 o 
  -6  12   6      247.81      256.61      4.86 o 
  -5  12   6      475.25      488.91      5.83 o 
  -4  12   6       36.12       47.49      3.74 o 
  -3  12   6        8.53       10.30      3.47 o 
  -2  12   6        5.09        4.29      3.37 o 
  -1  12   6      279.21      288.21      4.23 o 
   0  12   6      114.65      128.56      3.33 o 
   1  12   6      170.99      178.99      3.63 o 
   2  12   6       72.71       77.23      3.33 o 
   3  12   6        2.00        3.63      3.04 o 
   4  12   6        7.58        7.69      3.19 o 
   5  12   6       57.87       57.44      3.26 o 
   6  12   6      170.36      173.06      4.32 o 
   7  12   6       18.52       14.32      3.94 o 
   8  12   6       15.66       13.88      5.12 o 
   9  12   6        3.53        6.20      4.60 o 
  -8  13   6        1.33        0.51      4.81 o 
  -7  13   6        6.70        6.76      4.69 o 
  -6  13   6       14.41       10.72      4.26 o 
  -5  13   6        7.59        9.51      4.59 o 
  -4  13   6        3.42        3.09      3.32 o 
  -3  13   6       11.21       10.11      3.50 o 
  -2  13   6       10.04        9.94      3.26 o 
  -1  13   6       21.99       22.37      3.11 o 
   0  13   6      130.07      121.65      3.49 o 
   1  13   6        0.59        0.62      3.27 o 
   2  13   6       40.17       40.67      3.30 o 
   3  13   6        6.23       10.96      3.23 o 
   4  13   6      158.42      168.75      3.87 o 
   5  13   6       87.74       92.64      3.84 o 
   6  13   6       30.21       41.69      3.81 o 
   7  13   6       66.77       64.63      4.34 o 
   8  13   6        6.14        7.80      5.56 o 
  -7  14   6        7.14        9.62      5.33 o 
  -6  14   6       17.93       20.00      4.99 o 
  -5  14   6       18.80       18.20      4.20 o 
  -4  14   6        6.18        4.46      3.96 o 
  -3  14   6       80.35       81.86      4.31 o 
  -2  14   6        7.85        8.63      3.26 o 
  -1  14   6      307.38      303.32      4.17 o 
   0  14   6       69.06       73.08      3.36 o 
   1  14   6      126.44      115.08      3.74 o 
   2  14   6       19.69       26.74      3.30 o 
   3  14   6       19.34       22.04      3.33 o 
   4  14   6        0.26       -0.31      3.32 o 
   5  14   6        1.82        5.21      3.87 o 
   6  14   6        0.08       -0.04      3.46 o 
   7  14   6       11.54       14.32      3.93 o 
  -6  15   6        2.00        1.37      5.31 o 
  -5  15   6       82.57       92.81      5.09 o 
  -4  15   6       25.36       21.73      4.50 o 
  -3  15   6        6.75        8.28      4.08 o 
  -2  15   6       65.23       71.26      3.75 o 
  -1  15   6      211.62      222.52      4.27 o 
   0  15   6      125.57      136.48      3.71 o 
   1  15   6      241.68      240.05      4.14 o 
   2  15   6      111.33      110.28      3.75 o 
   3  15   6       38.39       45.59      3.99 o 
   4  15   6        0.70        2.67      3.51 o 
   5  15   6        5.82        7.82      3.71 o 
   6  15   6       10.23       11.03      4.24 o 
  -5  16   6      213.61      166.62      5.59 o 
  -4  16   6        5.60        2.76      4.01 o 
  -3  16   6        1.38        3.44      4.56 o 
  -2  16   6       20.34       18.22      4.01 o 
  -1  16   6       19.46       24.05      3.60 o 
   0  16   6       79.91       85.55      4.12 o 
   1  16   6      199.01      188.17      4.35 o 
   2  16   6      124.57      129.76      4.42 o 
   3  16   6       19.14       14.92      3.98 o 
   4  16   6       45.57       42.16      4.05 o 
   5  16   6       24.22       18.84      4.26 o 
  -4  17   6       33.83       30.17      5.21 o 
  -3  17   6       10.40        9.89      4.63 o 
  -2  17   6       44.06       40.08      4.10 o 
  -1  17   6      171.33      171.18      6.05 o 
   0  17   6      144.50      157.94      6.87 o 
   1  17   6      129.07      112.38      5.05 o 
   2  17   6        0.13        0.49      4.04 o 
   3  17   6        5.58        4.89      4.45 o 
 -12   1   7        0.79        1.94      7.80 o 
 -11   1   7        1.16        1.86      7.03 o 
 -10   1   7        3.82        2.75      5.90 o 
  -9   1   7      246.90      250.97      6.74 o 
  -8   1   7       20.04       22.86      5.00 o 
  -7   1   7       21.65       23.12      4.56 o 
  -6   1   7      370.79      400.86      5.94 o 
  -5   1   7      605.18      665.28      8.41 o 
  -4   1   7       98.56      100.87      4.05 o 
  -3   1   7       33.04       48.48      3.13 o 
  -2   1   7      221.17      171.50      3.81 o 
  -1   1   7     1374.87     1324.36      7.01 o 
   0   1   7      225.65      248.47      3.50 o 
   1   1   7       13.83        8.51      2.59 o 
   2   1   7     1122.47     1286.83      9.12 o 
   3   1   7       25.53       21.89      2.47 o 
   4   1   7       56.97       59.97      2.99 o 
   5   1   7      266.49      233.36      3.99 o 
   6   1   7       70.76       77.34      3.28 o 
   7   1   7        0.01        1.87      3.20 o 
   8   1   7      144.81      147.19      3.25 o 
   9   1   7      146.51      145.86      3.47 o 
  10   1   7       54.60       51.58      3.41 o 
  11   1   7       43.51       46.55      4.23 o 
 -12   2   7       25.83       26.96      7.14 o 
 -11   2   7        9.82       10.12      6.44 o 
 -10   2   7        1.10        4.00      5.12 o 
  -9   2   7        0.30        1.30      4.27 o 
  -8   2   7      245.25      258.82      5.72 o 
  -7   2   7     1246.87     1286.91     12.04 o 
  -6   2   7      159.60      182.49      4.89 o 
  -5   2   7      135.09      122.13      4.47 o 
  -4   2   7      816.57      769.81      6.33 o 
  -3   2   7     5736.65     5705.24     29.68 o 
  -2   2   7     1784.01     1733.05      9.19 o 
  -1   2   7      230.82      224.02      4.29 o 
   0   2   7     1465.93     1617.30      9.52 o 
   1   2   7      519.88      594.26      4.96 o 
   2   2   7     1438.17     1410.70      6.50 o 
   3   2   7     1377.75     1414.36     10.66 o 
   4   2   7     1899.21     1914.09     15.07 o 
   5   2   7     2014.12     2045.05     16.28 o 
   6   2   7       14.05       11.12      2.95 o 
   7   2   7       57.00       55.02      3.37 o 
   8   2   7      155.21      157.84      3.66 o 
   9   2   7        0.17        3.43      2.97 o 
  10   2   7       28.22       33.65      4.04 o 
  11   2   7       10.77       11.21      4.07 o 
 -12   3   7      109.53       78.22      8.08 o 
 -11   3   7       41.62       38.25      6.96 o 
 -10   3   7      150.31      157.34      5.72 o 
  -9   3   7      209.58      232.05      5.81 o 
  -8   3   7      699.71      726.68      7.38 o 
  -7   3   7      161.07      176.91      4.68 o 
  -6   3   7       45.20       53.81      4.00 o 
  -5   3   7       34.03       36.00      3.97 o 
  -4   3   7        6.51        4.63      3.41 o 
  -3   3   7     5655.79     5610.74     34.96 o 
  -2   3   7      826.45      665.40      5.51 o 
  -1   3   7      107.78       58.98      2.89 o 
   0   3   7     3328.10     3304.62     17.01 o 
   1   3   7       87.83      108.10      3.40 o 
   2   3   7      726.62      688.85      4.58 o 
   3   3   7      360.87      306.86      3.54 o 
   4   3   7      212.68      238.32      3.52 o 
   5   3   7       29.38       34.38      2.91 o 
   6   3   7      412.03      373.77      5.19 o 
   7   3   7      464.34      479.49      5.80 o 
   8   3   7      392.68      419.34      4.61 o 
   9   3   7      635.66      644.54      6.27 o 
  10   3   7       17.67       17.47      3.76 o 
  11   3   7        2.45        2.30      4.07 o 
 -11   4   7        6.59        6.48      5.44 o 
 -10   4   7       13.65       12.75      5.61 o 
  -9   4   7       30.05       30.82      4.85 o 
  -8   4   7      382.55      395.59      7.49 o 
  -7   4   7      392.97      415.71      7.54 o 
  -6   4   7      149.88      162.92      4.79 o 
  -5   4   7      232.39      198.30      4.74 o 
  -4   4   7     1096.73     1009.39      6.72 o 
  -3   4   7     1634.30     1562.33      7.67 o 
  -2   4   7     2530.55     2421.17     14.74 o 
  -1   4   7       16.73       18.55      3.11 o 
   0   4   7     1139.68     1178.10      6.81 o 
   1   4   7       30.22       20.55      2.87 o 
   2   4   7       75.88       87.66      2.94 o 
   3   4   7       19.04       10.26      2.37 o 
   4   4   7     1645.74     1702.89     14.06 o 
   5   4   7     1371.42     1317.42      5.71 o 
   6   4   7      113.71      153.05      3.25 o 
   7   4   7       25.86       29.84      3.13 o 
   8   4   7        5.10        6.16      3.26 o 
   9   4   7       79.89       85.48      3.78 o 
  10   4   7       98.26       93.51      4.14 o 
  11   4   7        0.03        5.03      4.14 o 
 -11   5   7        7.05        7.85      5.99 o 
 -10   5   7        2.08        6.24      5.69 o 
  -9   5   7      160.11      184.03      5.46 o 
  -8   5   7      565.02      566.13      7.34 o 
  -7   5   7        0.59        5.00      4.28 o 
  -6   5   7      246.20      239.98      5.24 o 
  -5   5   7      863.85      864.86      8.52 o 
  -4   5   7     1035.97     1068.14      6.85 o 
  -3   5   7       34.96       29.80      2.94 o 
  -2   5   7     2883.31     2760.56     13.84 o 
  -1   5   7     3326.27     3292.24     35.99 o 
   0   5   7      861.99      782.44      5.46 o 
   1   5   7      698.30      770.25      6.59 o 
   2   5   7      150.20      129.91      3.01 o 
   3   5   7      468.09      431.14      4.79 o 
   4   5   7      547.62      565.56      5.18 o 
   5   5   7       65.34       63.85      2.99 o 
   6   5   7      248.59      253.08      4.84 o 
   7   5   7       10.34        9.14      2.86 o 
   8   5   7      101.79       98.41      3.66 o 
   9   5   7      229.96      239.97      4.30 o 
  10   5   7        0.53        1.47      4.11 o 
  11   5   7       24.51       27.93      4.34 o 
 -11   6   7       43.45       38.61      6.60 o 
 -10   6   7        6.38       11.67      5.89 o 
  -9   6   7      105.94       98.93      5.91 o 
  -8   6   7      366.05      367.71      9.97 o 
  -7   6   7      653.95      666.90      7.50 o 
  -6   6   7       36.38       31.37      3.79 o 
  -5   6   7        7.52        9.08      3.60 o 
  -4   6   7     1130.83     1147.02      6.94 o 
  -3   6   7     1483.93     1358.13      9.97 o 
  -2   6   7       52.97      105.96      3.48 o 
  -1   6   7      474.53      444.95      4.40 o 
   0   6   7     1767.38     1609.65     12.97 o 
   1   6   7      781.69      655.98      4.84 o 
   2   6   7       33.48       16.99      2.47 o 
   3   6   7      747.11      742.00      5.22 o 
   4   6   7       14.53       12.96      2.89 o 
   5   6   7       41.19       35.91      2.86 o 
   6   6   7       69.40       65.74      3.21 o 
   7   6   7        3.84        7.03      3.41 o 
   8   6   7        1.91        3.27      3.38 o 
   9   6   7       48.07       55.58      3.71 o 
  10   6   7       31.66       31.76      4.09 o 
  11   6   7       13.82       11.55      4.36 o 
 -11   7   7       11.80        6.60      6.84 o 
 -10   7   7       23.76       22.31      6.25 o 
  -9   7   7       37.32       35.99      5.67 o 
  -8   7   7       13.88       14.29      4.75 o 
  -7   7   7      174.97      178.80      5.70 o 
  -6   7   7     1287.14     1359.20     37.16 o 
  -5   7   7     2619.35     2713.46     15.44 o 
  -4   7   7      510.20      478.73      5.58 o 
  -3   7   7      119.91      100.36      3.71 o 
  -2   7   7      173.49      165.07      3.55 o 
  -1   7   7     1350.53     1288.60     14.86 o 
   0   7   7      109.02      118.56      3.29 o 
   1   7   7      428.93      422.09      4.08 o 
   2   7   7      878.14      805.47      7.55 o 
   3   7   7      300.32      283.44      3.47 o 
   4   7   7        0.35        2.35      2.90 o 
   5   7   7      261.81      228.92      3.83 o 
   6   7   7       97.82      104.90      3.44 o 
   7   7   7       92.87      110.88      3.33 o 
   8   7   7      118.06      118.32      3.69 o 
   9   7   7      105.96      106.91      4.46 o 
  10   7   7       75.08       70.49      4.20 o 
 -10   8   7       31.53       27.42      5.94 o 
  -9   8   7        0.04        0.89      5.81 o 
  -8   8   7       13.90       17.58      4.88 o 
  -7   8   7       19.98       19.68      4.69 o 
  -6   8   7        9.37       14.52      4.06 o 
  -5   8   7        3.91        6.82      3.27 o 
  -4   8   7      159.78      169.83      3.82 o 
  -3   8   7        1.97        1.11      3.19 o 
  -2   8   7      303.71      285.46      4.21 o 
  -1   8   7        6.82        7.74      3.01 o 
   0   8   7     2501.45     2489.16     13.83 o 
   1   8   7     2938.87     2831.06     18.74 o 
   2   8   7     2346.04     2235.69     17.68 o 
   3   8   7      622.79      576.72      4.60 o 
   4   8   7      101.62       96.87      2.95 o 
   5   8   7      187.24      177.38      3.68 o 
   6   8   7        6.54        8.52      3.24 o 
   7   8   7       45.75       47.17      2.93 o 
   8   8   7       40.58       37.17      3.55 o 
   9   8   7       70.31       71.52      4.28 o 
  10   8   7        4.38        3.75      4.04 o 
 -10   9   7       13.29        7.25      6.40 o 
  -9   9   7        3.21        3.72      5.28 o 
  -8   9   7        2.96        7.63      4.37 o 
  -7   9   7      493.97      501.78      9.19 o 
  -6   9   7      633.71      668.17      7.43 o 
  -5   9   7       82.15       98.15      4.20 o 
  -4   9   7      567.79      548.87      7.12 o 
  -3   9   7      271.78      256.70      4.15 o 
  -2   9   7       18.56       11.83      2.79 o 
  -1   9   7       85.81      106.28      3.28 o 
   0   9   7        0.60        1.12      2.89 o 
   1   9   7        5.31        6.87      2.60 o 
   2   9   7        0.84       -0.71      2.78 o 
   3   9   7       59.93       58.28      2.82 o 
   4   9   7      332.68      333.03      3.94 o 
   5   9   7       26.15       22.28      2.98 o 
   6   9   7      140.98      128.57      4.11 o 
   7   9   7      156.60      171.67      4.06 o 
   8   9   7       38.23       43.60      3.66 o 
   9   9   7      107.62      104.40      4.27 o 
  10   9   7      127.49      124.04      6.70 o 
 -10  10   7       10.10       10.13      6.17 o 
  -9  10   7       36.64       33.76      5.10 o 
  -8  10   7       27.45       30.72      4.92 o 
  -7  10   7       62.27       57.24      4.53 o 
  -6  10   7       55.72       67.10      4.26 o 
  -5  10   7      110.49       98.52      4.43 o 
  -4  10   7      354.10      361.03      5.15 o 
  -3  10   7      258.24      245.42      4.09 o 
  -2  10   7      208.30      201.08      3.77 o 
  -1  10   7      196.58      176.75      3.57 o 
   0  10   7      567.63      569.27      5.29 o 
   1  10   7       18.15       13.96      2.89 o 
   2  10   7      621.39      574.29      7.36 o 
   3  10   7      582.12      604.90      6.14 o 
   4  10   7      174.48      180.93      3.95 o 
   5  10   7       13.06       13.84      3.11 o 
   6  10   7       18.54       24.22      3.54 o 
   7  10   7       44.91       44.27      3.66 o 
   8  10   7        4.83        4.93      3.90 o 
   9  10   7       20.56       20.58      3.88 o 
  -9  11   7        0.32        6.27      5.07 o 
  -8  11   7        6.52       11.97      5.83 o 
  -7  11   7        3.07        2.82      4.42 o 
  -6  11   7        2.48        4.53      3.94 o 
  -5  11   7       19.97       18.72      3.59 o 
  -4  11   7       71.03       76.09      4.02 o 
  -3  11   7        0.32        1.70      3.41 o 
  -2  11   7       91.08       75.80      3.44 o 
  -1  11   7       97.51      104.61      3.25 o 
   0  11   7       24.69       23.71      3.24 o 
   1  11   7      160.80      166.65      3.48 o 
   2  11   7      479.69      486.37      6.14 o 
   3  11   7        0.24        2.45      2.89 o 
   4  11   7      174.89      180.49      3.57 o 
   5  11   7      498.86      537.77      6.57 o 
   6  11   7       65.55       73.52      3.43 o 
   7  11   7       64.16       73.22      3.97 o 
   8  11   7        0.08        0.92      3.88 o 
   9  11   7       46.81       37.60      4.42 o 
  -9  12   7       75.59       59.69      6.34 o 
  -8  12   7        9.77       13.75      5.81 o 
  -7  12   7        0.05        2.80      3.97 o 
  -6  12   7        0.07        2.44      4.59 o 
  -5  12   7       11.20       11.79      4.34 o 
  -4  12   7        7.66        8.07      3.51 o 
  -3  12   7       75.36       72.25      4.00 o 
  -2  12   7      231.83      226.37      4.13 o 
  -1  12   7      637.01      634.82      4.84 o 
   0  12   7      446.05      462.75      4.60 o 
   1  12   7       54.37       53.82      3.03 o 
   2  12   7       73.18       73.56      3.35 o 
   3  12   7        0.68        2.20      2.87 o 
   4  12   7        4.09        4.01      3.27 o 
   5  12   7       94.61       93.52      3.42 o 
   6  12   7      508.80      530.84      8.65 o 
   7  12   7      275.23      297.19     10.34 o 
   8  12   7       12.33       12.16      4.27 o 
  -8  13   7       32.91       22.82      4.82 o 
  -7  13   7       13.86       14.53      5.17 o 
  -6  13   7       71.46       80.92      5.14 o 
  -5  13   7      231.12      240.14      5.76 o 
  -4  13   7      287.84      283.50      6.01 o 
  -3  13   7        2.31        2.59      3.62 o 
  -2  13   7        1.74        1.45      3.65 o 
  -1  13   7      269.30      292.58      4.28 o 
   0  13   7      119.42      139.88      3.81 o 
   1  13   7       14.46       14.50      3.10 o 
   2  13   7      217.23      236.80      3.77 o 
   3  13   7        7.21       12.44      3.47 o 
   4  13   7      163.21      171.41      3.46 o 
   5  13   7      131.00      134.98      4.12 o 
   6  13   7      141.77      148.23      3.90 o 
   7  13   7      119.99      103.87      4.30 o 
   8  13   7        7.42       10.86      4.57 o 
  -7  14   7        9.31        9.14      5.43 o 
  -6  14   7      130.70      127.29      5.28 o 
  -5  14   7       32.70       31.98      4.35 o 
  -4  14   7       81.90       81.21      4.54 o 
  -3  14   7       33.65       38.32      3.60 o 
  -2  14   7      150.71      140.48      4.21 o 
  -1  14   7      217.12      212.69      4.02 o 
   0  14   7      426.15      453.54      5.81 o 
   1  14   7      538.99      548.47      4.95 o 
   2  14   7       65.98       77.18      3.55 o 
   3  14   7      106.83       98.39      3.66 o 
   4  14   7       26.83       35.29      4.11 o 
   5  14   7       23.18       24.83      3.86 o 
   6  14   7      246.69      248.65      8.08 o 
   7  14   7       59.31       48.88      4.33 o 
  -6  15   7       99.21       83.08      5.19 o 
  -5  15   7       63.31       73.11      5.41 o 
  -4  15   7        9.06        9.97      4.33 o 
  -3  15   7        5.79        6.73      4.01 o 
  -2  15   7        7.01        7.25      3.82 o 
  -1  15   7        9.92        7.93      3.80 o 
   0  15   7      155.75      148.66      3.78 o 
   1  15   7      135.45      143.49      4.05 o 
   2  15   7       12.80       15.05      3.68 o 
   3  15   7       20.22       21.30      3.61 o 
   4  15   7       86.44       91.68      4.04 o 
   5  15   7      173.71      149.93      5.65 o 
   6  15   7       14.34        9.64      4.15 o 
  -5  16   7        8.07       10.25      4.50 o 
  -4  16   7        4.95        5.88      4.51 o 
  -3  16   7       23.24       21.66      4.47 o 
  -2  16   7        0.88        0.13      4.04 o 
  -1  16   7      105.02      115.75      4.64 o 
   0  16   7       14.57       19.50      3.82 o 
   1  16   7       31.61       30.26      4.06 o 
   2  16   7        3.40        3.35      3.91 o 
   3  16   7      201.04      186.36      6.13 o 
   4  16   7       37.04       30.65      3.94 o 
   5  16   7        0.28       -0.01      4.53 o 
  -3  17   7        0.58        0.61      4.66 o 
  -2  17   7       28.62       20.34      4.92 o 
  -1  17   7       77.58       83.36      4.64 o 
   0  17   7       25.38       26.63      3.93 o 
   1  17   7        1.82        3.31      3.81 o 
   2  17   7       21.83       14.12      4.42 o 
   3  17   7       60.07       58.82      4.45 o 
 -12   0   8       24.07       17.23     13.79 o 
 -11   0   8       54.92       59.65      9.51 o 
 -10   0   8        0.00        2.73      8.19 o 
  -9   0   8      154.76      149.20      8.37 o 
  -8   0   8      167.68      179.48      8.42 o 
  -7   0   8      462.13      470.39      9.71 o 
  -6   0   8      368.46      393.51      9.19 o 
  -5   0   8       32.45       30.51      5.20 o 
  -4   0   8      212.08      226.06      6.37 o 
  -3   0   8        5.71       -0.19      4.34 o 
  -2   0   8     5348.33     5314.13     47.92 o 
  -1   0   8     9983.16    10130.35    134.79 o 
   0   0   8      505.51      502.65      6.22 o 
   1   0   8       28.99       64.10      4.58 o 
   2   0   8     6024.84     5813.83     49.75 o 
   3   0   8     6419.92     6373.86     84.79 o 
   4   0   8      829.38      831.40     14.35 o 
   5   0   8      228.20      226.15      4.72 o 
   6   0   8      824.43      770.59     15.19 o 
   7   0   8       26.33       37.18      5.65 o 
   8   0   8      381.85      385.13      6.94 o 
   9   0   8      206.11      227.04      5.74 o 
  10   0   8     1132.43     1156.86     20.66 o 
  11   0   8      146.39      153.03      6.81 o 
 -12   1   8      200.37      161.74      8.40 o 
 -11   1   8       44.27       52.94      6.84 o 
 -10   1   8       50.40       53.34      5.92 o 
  -9   1   8       20.13       25.23      4.76 o 
  -8   1   8       14.05       14.95      4.92 o 
  -7   1   8        3.14        6.38      3.96 o 
  -6   1   8       13.28       14.77      3.83 o 
  -5   1   8        1.23        0.69      3.66 o 
  -4   1   8      103.80       70.14      3.56 o 
  -3   1   8      972.35      910.46      6.28 o 
  -2   1   8       85.07       75.20      3.24 o 
  -1   1   8     1647.88     1727.83     10.02 o 
   0   1   8       21.30        5.80      2.74 o 
   1   1   8       15.40       39.24      2.80 o 
   2   1   8     1991.84     1955.24     13.25 o 
   3   1   8     2825.51     2679.66     12.22 o 
   4   1   8     6597.92     6277.64     28.47 o 
   5   1   8     2357.13     2356.13     13.52 o 
   6   1   8       43.30       32.50      2.98 o 
   7   1   8      164.75      152.61      3.96 o 
   8   1   8       57.50       63.03      3.43 o 
   9   1   8      126.52      138.69      3.94 o 
  10   1   8       54.22       59.81      3.50 o 
  11   1   8       19.22       13.94      4.18 o 
 -11   2   8        1.94        4.39      6.29 o 
 -10   2   8       17.03       12.73      5.27 o 
  -9   2   8        0.61       -0.53      4.95 o 
  -8   2   8        6.72        8.89      4.65 o 
  -7   2   8        0.10        0.94      4.19 o 
  -6   2   8        1.99        3.12      3.95 o 
  -5   2   8       23.62       23.75      3.60 o 
  -4   2   8      334.31      342.93      4.70 o 
  -3   2   8     2839.09     2686.42     12.47 o 
  -2   2   8     1133.96     1101.56      8.66 o 
  -1   2   8       75.78       56.82      3.28 o 
   0   2   8       15.16       22.96      2.94 o 
   1   2   8       46.41       17.50      2.84 o 
   2   2   8     1381.54     1270.90      7.95 o 
   3   2   8      758.17      708.15      4.58 o 
   4   2   8      165.91      165.74      3.25 o 
   5   2   8        9.93        9.82      2.66 o 
   6   2   8      147.28      132.77      3.63 o 
   7   2   8      250.15      266.11      3.90 o 
   8   2   8       13.91       15.89      3.53 o 
   9   2   8      144.08      154.51      3.69 o 
  10   2   8      138.94      138.69      3.93 o 
  11   2   8       28.87       22.98      4.41 o 
 -11   3   8        3.90        4.03      5.99 o 
 -10   3   8       62.55       61.81      6.01 o 
  -9   3   8       30.18       35.44      5.58 o 
  -8   3   8       91.87      104.71      4.93 o 
  -7   3   8       45.74       55.13      4.78 o 
  -6   3   8       30.94       39.57      3.62 o 
  -5   3   8        0.01        1.21      3.76 o 
  -4   3   8       80.38       92.76      3.58 o 
  -3   3   8       49.75       48.33      3.32 o 
  -2   3   8        0.26        2.72      2.84 o 
  -1   3   8     1739.66     1719.67      9.74 o 
   0   3   8     1575.71     1469.49      8.27 o 
   1   3   8      382.64      329.39      3.81 o 
   2   3   8      362.34      380.35      3.78 o 
   3   3   8      517.70      523.57      4.10 o 
   4   3   8     1144.39     1101.87      9.62 o 
   5   3   8     1558.35     1524.94     15.37 o 
   6   3   8       13.49       18.63      2.87 o 
   7   3   8      360.08      345.42      4.13 o 
   8   3   8      430.88      464.91      4.60 o 
   9   3   8      547.14      567.92      9.52 o 
  10   3   8        0.11        0.19      3.85 o 
  11   3   8      137.26      110.04      4.45 o 
 -11   4   8       81.61       72.75      6.90 o 
 -10   4   8       56.37       67.18      5.84 o 
  -9   4   8       91.42       96.35      5.44 o 
  -8   4   8      189.33      191.56      5.57 o 
  -7   4   8       93.62       95.91      4.64 o 
  -6   4   8      377.33      402.67      5.65 o 
  -5   4   8       94.70       90.39      4.18 o 
  -4   4   8     1133.15     1159.54      8.08 o 
  -3   4   8       24.01       25.50      2.92 o 
  -2   4   8     2179.81     2230.37     14.16 o 
  -1   4   8       48.56       55.24      3.08 o 
   0   4   8      260.83      306.66      3.76 o 
   1   4   8     1197.89     1200.02      6.10 o 
   2   4   8      446.47      361.79      3.90 o 
   3   4   8        8.45        0.79      2.76 o 
   4   4   8        0.11        1.09      2.37 o 
   5   4   8      987.21      932.62      7.17 o 
   6   4   8      975.18      883.34      9.00 o 
   7   4   8       10.49        7.69      2.79 o 
   8   4   8      175.18      193.97      4.03 o 
   9   4   8       51.67       52.70      3.78 o 
  10   4   8       11.77       14.48      3.70 o 
  11   4   8        4.03        3.03      4.08 o 
 -11   5   8       60.16       59.05      7.67 o 
 -10   5   8        7.43        8.60      5.95 o 
  -9   5   8        0.26        5.37      5.28 o 
  -8   5   8        9.39       11.11      4.30 o 
  -7   5   8      203.28      203.46      5.01 o 
  -6   5   8      531.01      527.56      7.15 o 
  -5   5   8        0.19        0.73      3.63 o 
  -4   5   8      109.56      106.30      3.68 o 
  -3   5   8      380.82      359.80      4.49 o 
  -2   5   8     2907.16     2913.50     15.39 o 
  -1   5   8     2002.39     1887.50      8.43 o 
   0   5   8     1055.64      985.39      6.38 o 
   1   5   8       61.96       48.53      2.92 o 
   2   5   8      904.15      880.82      6.76 o 
   3   5   8      195.75      207.14      3.25 o 
   4   5   8       51.32       54.17      2.86 o 
   5   5   8       36.21       42.11      2.66 o 
   6   5   8       77.41       82.68      3.14 o 
   7   5   8       23.22       20.46      2.86 o 
   8   5   8        3.32        3.92      3.10 o 
   9   5   8      111.42      117.41      3.95 o 
  10   5   8      159.82      164.74      5.38 o 
  11   5   8        9.74        5.86      4.15 o 
 -11   6   8        8.69        6.54      6.29 o 
 -10   6   8       10.50       10.02      5.49 o 
  -9   6   8       77.66       86.54      6.08 o 
  -8   6   8      347.69      361.75      7.51 o 
  -7   6   8      670.06      666.68      7.45 o 
  -6   6   8      531.71      559.51      7.32 o 
  -5   6   8        0.06        2.31      3.53 o 
  -4   6   8        6.18       10.00      2.99 o 
  -3   6   8       87.39       83.58      3.23 o 
  -2   6   8      196.21      188.05      3.69 o 
  -1   6   8      966.33      985.06      9.88 o 
   0   6   8        1.83        0.96      2.53 o 
   1   6   8       10.82        3.98      2.93 o 
   2   6   8       13.47       18.20      2.66 o 
   3   6   8       13.06       13.89      2.80 o 
   4   6   8       23.90       27.11      2.71 o 
   5   6   8      278.24      252.41      3.74 o 
   6   6   8      110.47      119.92      3.28 o 
   7   6   8        2.73        3.96      2.94 o 
   8   6   8      666.85      678.74      5.49 o 
   9   6   8      172.80      175.78      4.19 o 
  10   6   8       62.88       67.60      4.29 o 
  11   6   8       29.25       23.68      4.38 o 
 -11   7   8       28.85       16.28      7.14 o 
 -10   7   8        0.57        2.40      5.68 o 
  -9   7   8        8.15        9.45      5.73 o 
  -8   7   8       20.67       21.78      4.88 o 
  -7   7   8       29.11       35.10      5.23 o 
  -6   7   8       22.49       23.06      4.93 o 
  -5   7   8      167.25      174.76      4.53 o 
  -4   7   8        2.05        2.11      3.04 o 
  -3   7   8      289.46      269.57      4.29 o 
  -2   7   8     1316.20     1269.84     10.69 o 
  -1   7   8      157.05      149.06      3.35 o 
   0   7   8       49.84       56.21      3.18 o 
   1   7   8      967.04      955.28      6.47 o 
   2   7   8        3.04        4.22      3.15 o 
   3   7   8       19.95       16.60      2.79 o 
   4   7   8      113.91      119.93      3.30 o 
   5   7   8       45.83       48.04      3.12 o 
   6   7   8       92.85       92.39      3.27 o 
   7   7   8       20.48       18.73      3.04 o 
   8   7   8        9.84       15.84      3.87 o 
   9   7   8       10.51       13.19      3.88 o 
  10   7   8        5.82        5.28      4.00 o 
 -10   8   8       41.12       36.96      6.56 o 
  -9   8   8       10.28        8.58      4.80 o 
  -8   8   8       71.23       77.93      5.28 o 
  -7   8   8      674.55      693.19     13.70 o 
  -6   8   8       32.92       38.38      4.74 o 
  -5   8   8      366.79      402.57      5.04 o 
  -4   8   8        4.93        9.91      3.86 o 
  -3   8   8       53.29       51.91      3.35 o 
  -2   8   8      101.68       95.23      3.37 o 
  -1   8   8      797.68      783.08      7.80 o 
   0   8   8      656.23      654.30      4.53 o 
   1   8   8      222.29      226.00      3.42 o 
   2   8   8     1473.41     1476.28     13.08 o 
   3   8   8        0.06        0.97      2.94 o 
   4   8   8      133.95      112.98      3.28 o 
   5   8   8       20.95       21.98      2.93 o 
   6   8   8       74.13       82.53      3.13 o 
   7   8   8       35.22       34.84      3.52 o 
   8   8   8       29.62       31.18      3.31 o 
   9   8   8      120.91      135.09      4.25 o 
  10   8   8        0.01        1.36      3.93 o 
 -10   9   8      128.16      103.87     10.99 o 
  -9   9   8      186.04      186.69      5.93 o 
  -8   9   8        3.41        6.01      5.01 o 
  -7   9   8      109.55      113.21      5.74 o 
  -6   9   8      286.66      284.68      5.21 o 
  -5   9   8       31.04       36.24      4.12 o 
  -4   9   8       12.48       13.19      3.50 o 
  -3   9   8        0.68        3.10      3.22 o 
  -2   9   8      102.39       92.64      3.22 o 
  -1   9   8       14.79       11.54      2.92 o 
   0   9   8      408.40      397.92      4.16 o 
   1   9   8     1543.20     1425.63     16.12 o 
   2   9   8     1291.70     1235.43      9.02 o 
   3   9   8      244.96      252.25      3.59 o 
   4   9   8      120.47      131.10      3.19 o 
   5   9   8        9.25        8.03      3.45 o 
   6   9   8        0.13        5.37      3.02 o 
   7   9   8      475.24      502.07      5.01 o 
   8   9   8      210.17      218.24      5.81 o 
   9   9   8        4.75        6.42      4.07 o 
  10   9   8        9.70        8.87      4.38 o 
  -9  10   8       15.85       10.81      5.66 o 
  -8  10   8        0.36        2.87      5.07 o 
  -7  10   8       33.17       39.18      4.77 o 
  -6  10   8      180.67      193.55      5.17 o 
  -5  10   8      154.17      159.66      4.09 o 
  -4  10   8      397.26      424.39      4.95 o 
  -3  10   8      207.09      225.51      4.08 o 
  -2  10   8        2.61        3.60      3.00 o 
  -1  10   8        1.26        1.34      3.13 o 
   0  10   8        2.57        2.38      2.76 o 
   1  10   8       15.37       20.30      2.91 o 
   2  10   8        0.07        1.11      2.88 o 
   3  10   8      157.19      174.99      3.59 o 
   4  10   8       23.15       27.44      3.07 o 
   5  10   8      221.76      227.95      3.90 o 
   6  10   8      491.38      499.82      4.97 o 
   7  10   8      214.78      236.14      5.20 o 
   8  10   8       36.89       33.48      3.79 o 
   9  10   8        0.67        4.71      4.07 o 
  -9  11   8       85.74       76.11      6.25 o 
  -8  11   8       37.01       37.70      6.04 o 
  -7  11   8        0.10       -0.94      4.63 o 
  -6  11   8      160.73      153.34      4.55 o 
  -5  11   8       25.25       28.15      3.82 o 
  -4  11   8        7.69        5.95      3.35 o 
  -3  11   8        5.81        7.44      3.45 o 
  -2  11   8       10.61       13.89      3.13 o 
  -1  11   8      504.52      494.48      5.26 o 
   0  11   8     1380.33     1418.57     17.28 o 
   1  11   8      441.42      441.09      5.95 o 
   2  11   8        8.37        6.77      3.14 o 
   3  11   8       66.11       78.37      3.31 o 
   4  11   8       39.75       44.72      3.27 o 
   5  11   8       21.40       21.33      3.55 o 
   6  11   8       32.36       41.09      3.88 o 
   7  11   8      310.59      321.18      5.57 o 
   8  11   8      111.14       85.52      4.33 o 
   9  11   8       32.15       25.55      4.47 o 
  -8  12   8        7.26        8.60      5.51 o 
  -7  12   8        4.08        4.61      4.07 o 
  -6  12   8       69.94       75.10      5.13 o 
  -5  12   8       64.71       65.81      3.88 o 
  -4  12   8      150.76      162.97      4.25 o 
  -3  12   8      286.61      287.31      4.69 o 
  -2  12   8       54.56       52.66      3.39 o 
  -1  12   8       54.65       43.82      3.30 o 
   0  12   8       70.98       62.43      3.51 o 
   1  12   8       84.97       87.52      3.38 o 
   2  12   8      371.64      376.64      4.30 o 
   3  12   8       44.35       39.11      3.52 o 
   4  12   8        3.47        8.43      3.71 o 
   5  12   8        0.16        0.15      3.66 o 
   6  12   8      315.51      332.06     10.20 o 
   7  12   8      247.27      255.46      7.50 o 
   8  12   8       74.96       71.60      5.49 o 
  -8  13   8       44.29       32.83      5.46 o 
  -7  13   8        4.96        5.73      5.73 o 
  -6  13   8        0.58        3.05      4.76 o 
  -5  13   8        0.05        1.44      4.25 o 
  -4  13   8        0.12        0.35      3.71 o 
  -3  13   8        0.70        3.13      3.72 o 
  -2  13   8      115.49      100.93      3.58 o 
  -1  13   8       11.92       16.01      3.52 o 
   0  13   8       41.33       56.75      3.66 o 
   1  13   8      205.77      232.44      3.98 o 
   2  13   8       96.53       87.61      3.45 o 
   3  13   8      108.58      111.88      3.65 o 
   4  13   8       15.34       16.24      3.47 o 
   5  13   8        1.15        0.79      3.83 o 
   6  13   8        1.80        3.45      4.05 o 
   7  13   8        6.03       10.44      4.62 o 
  -7  14   8       29.53       21.28      5.31 o 
  -6  14   8        0.18        2.35      5.27 o 
  -5  14   8       22.45       32.06      4.82 o 
  -4  14   8      138.91      146.45      5.21 o 
  -3  14   8      107.10      110.43      3.83 o 
  -2  14   8       23.86       19.95      3.56 o 
  -1  14   8       16.42       15.19      3.65 o 
   0  14   8        0.08        1.93      3.79 o 
   1  14   8       60.58       62.85      3.53 o 
   2  14   8        2.49        6.63      3.73 o 
   3  14   8       23.31       21.86      4.04 o 
   4  14   8      118.42      112.30      3.99 o 
   5  14   8        0.30        2.51      4.32 o 
   6  14   8       24.23       23.94      4.35 o 
  -6  15   8       87.69       63.17      5.47 o 
  -5  15   8       47.55       43.21      5.10 o 
  -4  15   8       47.22       44.39      4.62 o 
  -3  15   8        2.72        3.65      3.86 o 
  -2  15   8        0.04        1.19      3.77 o 
  -1  15   8       27.50       26.41      3.46 o 
   0  15   8      143.78      155.83      4.14 o 
   1  15   8       45.32       45.99      3.59 o 
   2  15   8      131.56      139.58      4.53 o 
   3  15   8       78.43       83.25      4.20 o 
   4  15   8       32.21       29.19      4.28 o 
   5  15   8      213.31      177.30      8.11 o 
  -4  16   8      128.83      116.43      5.49 o 
  -3  16   8      170.26      148.33      4.93 o 
  -2  16   8       87.52       89.09      4.39 o 
  -1  16   8       18.31       23.59      3.91 o 
   0  16   8       11.37       15.78      3.71 o 
   1  16   8       33.75       33.47      3.55 o 
   2  16   8       13.78       15.47      4.17 o 
   3  16   8        6.85        6.96      4.01 o 
   4  16   8       10.12       13.31      4.35 o 
  -2  17   8       25.36       24.72      4.42 o 
  -1  17   8       15.51       16.00      4.15 o 
   0  17   8        7.24        9.42      4.40 o 
   1  17   8      115.19       92.80      4.80 o 
   2  17   8      190.71      144.84      5.11 o 
 -11   1   9       17.16       16.09      6.48 o 
 -10   1   9        2.07        4.38      5.82 o 
  -9   1   9       11.45       13.51      5.36 o 
  -8   1   9      173.06      175.05      5.52 o 
  -7   1   9      431.50      473.84      6.48 o 
  -6   1   9        7.95       11.64      4.15 o 
  -5   1   9      135.01      146.76      4.11 o 
  -4   1   9      309.92      329.57      4.71 o 
  -3   1   9       36.91       38.41      3.18 o 
  -2   1   9      107.71      144.73      3.49 o 
  -1   1   9        6.64       16.87      2.66 o 
   0   1   9      372.55      395.06      4.06 o 
   1   1   9       55.74       50.02      2.76 o 
   2   1   9      125.18      134.42      3.01 o 
   3   1   9      255.54      228.67      3.28 o 
   4   1   9      159.47      156.46      3.27 o 
   5   1   9       34.52       35.51      3.18 o 
   6   1   9       59.44       61.44      3.10 o 
   7   1   9      622.76      615.22      4.95 o 
   8   1   9       51.57       49.19      3.31 o 
   9   1   9       63.51       71.31      3.40 o 
  10   1   9       44.59       52.16      3.89 o 
  11   1   9       22.97       20.62      3.91 o 
 -11   2   9       59.39       53.95      6.74 o 
 -10   2   9        0.48        1.44      5.37 o 
  -9   2   9       95.10       95.55      6.34 o 
  -8   2   9        1.40        1.54      4.75 o 
  -7   2   9       18.77       19.76      4.28 o 
  -6   2   9        0.75        1.58      4.15 o 
  -5   2   9       91.55      100.64      3.75 o 
  -4   2   9        5.82        6.14      2.93 o 
  -3   2   9     1623.59     1642.51     11.75 o 
  -2   2   9      364.35      340.07      4.28 o 
  -1   2   9     2279.15     2239.80     13.89 o 
   0   2   9      866.43      774.72      6.27 o 
   1   2   9     1000.99      914.24      6.06 o 
   2   2   9        6.25       15.10      2.58 o 
   3   2   9      450.03      381.64      3.72 o 
   4   2   9      806.57      811.14      5.09 o 
   5   2   9      428.23      460.25      4.20 o 
   6   2   9       28.85       40.81      3.22 o 
   7   2   9        0.21       -0.47      3.28 o 
   8   2   9       28.65       29.06      3.43 o 
   9   2   9        1.06        1.49      3.58 o 
  10   2   9       15.02       23.10      3.62 o 
  11   2   9        0.02        2.42      4.53 o 
 -11   3   9        0.97        2.10      7.80 o 
 -10   3   9       16.97       18.87      6.41 o 
  -9   3   9       74.82       78.85      5.85 o 
  -8   3   9      429.13      440.41      9.15 o 
  -7   3   9     1741.02     1837.77     20.46 o 
  -6   3   9     1314.10     1342.27     13.54 o 
  -5   3   9      542.64      604.31      6.19 o 
  -4   3   9       25.74       35.58      3.43 o 
  -3   3   9      687.60      654.86      5.11 o 
  -2   3   9      205.11      224.57      3.64 o 
  -1   3   9      444.06      411.15      4.34 o 
   0   3   9      235.26      187.38      3.19 o 
   1   3   9      115.79      107.41      2.95 o 
   2   3   9       42.22       30.51      2.36 o 
   3   3   9      286.50      276.32      3.49 o 
   4   3   9      336.76      332.04      3.57 o 
   5   3   9      807.84      786.03      4.75 o 
   6   3   9      216.25      226.45      3.72 o 
   7   3   9       21.86       25.73      3.05 o 
   8   3   9      164.74      174.79      3.54 o 
   9   3   9      757.00      797.23     14.92 o 
  10   3   9      397.62      382.83      6.74 o 
  11   3   9      153.22      121.54      4.74 o 
 -11   4   9        9.11        5.25      6.52 o 
 -10   4   9        0.50       -1.05      5.73 o 
  -9   4   9       33.24       34.37      5.24 o 
  -8   4   9       48.10       58.26      4.98 o 
  -7   4   9        4.61        4.99      4.24 o 
  -6   4   9      118.02      121.64      4.71 o 
  -5   4   9      364.41      369.24      4.98 o 
  -4   4   9       14.93       12.43      2.96 o 
  -3   4   9     1287.66     1264.27      6.63 o 
  -2   4   9      419.05      372.34      4.15 o 
  -1   4   9     1421.84     1399.89      9.74 o 
   0   4   9      453.09      392.09      3.91 o 
   1   4   9      347.16      285.68      3.61 o 
   2   4   9      262.90      259.55      3.49 o 
   3   4   9       46.40       41.47      2.83 o 
   4   4   9      166.92      162.45      3.25 o 
   5   4   9      272.17      306.67      4.57 o 
   6   4   9        1.08        0.04      2.94 o 
   7   4   9       34.02       31.87      2.90 o 
   8   4   9       46.03       56.57      3.61 o 
   9   4   9      167.97      183.28      4.66 o 
  10   4   9       10.52       11.72      4.25 o 
  11   4   9       85.67       69.33      5.87 o 
 -11   5   9       63.64       60.57      7.89 o 
 -10   5   9       73.95       82.14      6.41 o 
  -9   5   9       13.61       15.18      4.20 o 
  -8   5   9      427.84      437.25      6.44 o 
  -7   5   9      836.88      883.82     10.98 o 
  -6   5   9      659.87      683.26      8.01 o 
  -5   5   9       44.30       48.41      3.62 o 
  -4   5   9      476.40      476.61      5.10 o 
  -3   5   9      541.44      508.05      4.78 o 
  -2   5   9       81.68       75.48      3.06 o 
  -1   5   9        2.63        1.02      2.84 o 
   0   5   9       32.28       35.66      2.77 o 
   1   5   9       20.14       29.08      2.60 o 
   2   5   9       17.30       17.14      2.47 o 
   3   5   9        3.78        6.72      2.62 o 
   4   5   9        8.95       10.58      2.93 o 
   5   5   9       72.23       60.76      2.85 o 
   6   5   9      191.19      198.28      3.67 o 
   7   5   9       34.98       36.23      3.38 o 
   8   5   9       31.74       41.44      3.82 o 
   9   5   9       43.43       44.41      3.59 o 
  10   5   9      132.67      129.42      5.28 o 
 -11   6   9        9.72       13.94      7.55 o 
 -10   6   9       12.79       17.03      6.85 o 
  -9   6   9      163.84      171.36      6.79 o 
  -8   6   9       70.86       83.44      5.30 o 
  -7   6   9        9.11       11.75      4.04 o 
  -6   6   9      224.70      231.14      5.30 o 
  -5   6   9      924.14      955.21      9.41 o 
  -4   6   9     1222.48     1212.31      7.75 o 
  -3   6   9       98.41      106.81      3.44 o 
  -2   6   9     2348.45     2291.58     11.37 o 
  -1   6   9      173.01      163.16      3.52 o 
   0   6   9       16.16       16.37      2.66 o 
   1   6   9      163.94      155.12      3.04 o 
   2   6   9     1690.75     1600.63     16.01 o 
   3   6   9      419.86      409.98      4.34 o 
   4   6   9       55.25       54.71      2.93 o 
   5   6   9       21.63       22.18      2.95 o 
   6   6   9        0.01        2.87      2.87 o 
   7   6   9      393.51      409.07      5.22 o 
   8   6   9       89.67       91.65      3.62 o 
   9   6   9        9.26       18.28      3.69 o 
  10   6   9        6.50        6.02      3.61 o 
 -10   7   9      164.90      133.43      6.73 o 
  -9   7   9       43.75       44.41      5.44 o 
  -8   7   9       31.30       29.99      5.56 o 
  -7   7   9        1.28        1.84      5.22 o 
  -6   7   9       15.60       18.32      4.62 o 
  -5   7   9       21.97       22.38      3.45 o 
  -4   7   9      114.77      122.31      3.56 o 
  -3   7   9      447.45      432.10      4.66 o 
  -2   7   9     1602.48     1499.16      9.96 o 
  -1   7   9      707.75      680.50      7.83 o 
   0   7   9       11.70        8.99      2.95 o 
   1   7   9       73.71       71.41      3.39 o 
   2   7   9      115.13      113.24      3.33 o 
   3   7   9      256.82      284.45      3.64 o 
   4   7   9      155.66      156.31      3.45 o 
   5   7   9      946.42      902.83     12.86 o 
   6   7   9      281.96      300.73      3.58 o 
   7   7   9      402.81      424.55      4.87 o 
   8   7   9       19.68       16.32      3.70 o 
   9   7   9       18.01       17.59      4.17 o 
  10   7   9        1.59        1.72      3.91 o 
 -10   8   9      124.49      126.87      7.16 o 
  -9   8   9      133.78      133.23      6.08 o 
  -8   8   9       20.82       24.31      5.63 o 
  -7   8   9       50.59       46.52      4.96 o 
  -6   8   9      311.15      344.51      6.67 o 
  -5   8   9      370.54      386.58      4.84 o 
  -4   8   9      105.00      106.73      4.10 o 
  -3   8   9      345.91      350.00      4.42 o 
  -2   8   9       84.62       79.68      4.11 o 
  -1   8   9       75.89       73.83      3.59 o 
   0   8   9       13.35        9.10      2.79 o 
   1   8   9      198.07      180.20      3.37 o 
   2   8   9      508.21      485.58      4.70 o 
   3   8   9      434.29      436.62      4.36 o 
   4   8   9      480.38      501.48      4.31 o 
   5   8   9      386.18      375.02      4.07 o 
   6   8   9       97.19       97.21      3.00 o 
   7   8   9      180.26      197.52      3.90 o 
   8   8   9        6.56        9.25      3.59 o 
   9   8   9       25.89       22.37      4.62 o 
  10   8   9       46.20       43.29      4.46 o 
 -10   9   9      144.04      105.09     10.54 o 
  -9   9   9       39.19       37.17      5.61 o 
  -8   9   9        8.75       11.57      5.73 o 
  -7   9   9       10.32       11.49      4.78 o 
  -6   9   9       72.65       77.91      4.27 o 
  -5   9   9        4.82        8.22      3.62 o 
  -4   9   9      182.82      187.11      4.14 o 
  -3   9   9      785.57      783.92      5.46 o 
  -2   9   9      387.72      356.11      4.02 o 
  -1   9   9       32.23       31.44      3.19 o 
   0   9   9      935.69      900.60      5.04 o 
   1   9   9       11.41       17.51      2.86 o 
   2   9   9      260.23      288.43      3.73 o 
   3   9   9        6.35        6.62      3.15 o 
   4   9   9      237.20      240.97      4.05 o 
   5   9   9      530.98      518.69      7.40 o 
   6   9   9      337.70      351.88      3.99 o 
   7   9   9      401.58      416.22      6.71 o 
   8   9   9        6.88        9.89      3.71 o 
   9   9   9        6.94        7.06      4.07 o 
  -9  10   9        0.01        1.25      5.68 o 
  -8  10   9        0.13       -0.25      4.74 o 
  -7  10   9        5.35        7.91      4.99 o 
  -6  10   9        6.35       10.71      3.95 o 
  -5  10   9       10.39       14.23      4.37 o 
  -4  10   9       35.06       39.90      3.47 o 
  -3  10   9      359.09      367.24      5.22 o 
  -2  10   9        3.23        5.09      3.17 o 
  -1  10   9        3.83        4.81      3.04 o 
   0  10   9       96.90       97.58      3.29 o 
   1  10   9      313.69      337.96      4.31 o 
   2  10   9      250.21      266.70      3.82 o 
   3  10   9      133.65      122.40      3.35 o 
   4  10   9      484.02      503.68      5.30 o 
   5  10   9      450.32      494.80      6.48 o 
   6  10   9       55.52       72.49      3.62 o 
   7  10   9        0.06        3.29      3.84 o 
   8  10   9       13.94       13.30      4.00 o 
   9  10   9       75.49       53.22      4.65 o 
  -9  11   9       38.65       29.92      6.13 o 
  -8  11   9        2.34        2.34      5.37 o 
  -7  11   9        1.20        5.99      5.27 o 
  -6  11   9       83.51       91.24      4.78 o 
  -5  11   9      279.20      278.52      5.11 o 
  -4  11   9      109.90      108.08      3.72 o 
  -3  11   9        9.20       11.80      3.11 o 
  -2  11   9       90.79       91.45      3.60 o 
  -1  11   9      189.50      182.72      3.86 o 
   0  11   9      522.83      492.37      4.61 o 
   1  11   9       15.45       13.47      2.90 o 
   2  11   9       16.17       26.47      3.20 o 
   3  11   9      121.40      122.41      3.32 o 
   4  11   9      325.29      320.96      4.35 o 
   5  11   9        8.45        8.82      3.38 o 
   6  11   9       29.24       36.16      3.35 o 
   7  11   9      101.02      106.46      3.94 o 
   8  11   9        9.78        7.20      4.14 o 
  -8  12   9        7.26       11.10      6.39 o 
  -7  12   9        0.02        0.36      4.48 o 
  -6  12   9       14.74       16.76      4.11 o 
  -5  12   9       63.76       68.86      4.19 o 
  -4  12   9        7.24        5.21      3.96 o 
  -3  12   9        3.20        5.93      3.27 o 
  -2  12   9       23.00       23.49      3.56 o 
  -1  12   9       63.17       62.13      3.42 o 
   0  12   9       91.86       99.80      3.55 o 
   1  12   9      778.71      845.12     12.24 o 
   2  12   9      262.90      295.54      4.11 o 
   3  12   9      170.23      162.26      3.48 o 
   4  12   9       19.00       13.76      3.13 o 
   5  12   9       53.51       62.64      4.34 o 
   6  12   9       10.17       11.26      3.74 o 
   7  12   9       22.90       27.32      3.84 o 
   8  12   9        0.48        0.74      4.12 o 
  -7  13   9       35.14       28.09      4.86 o 
  -6  13   9      115.69      131.52      5.96 o 
  -5  13   9       76.91       74.68      4.25 o 
  -4  13   9      507.39      507.55      7.60 o 
  -3  13   9      308.59      320.83      4.68 o 
  -2  13   9        2.07        2.22      3.31 o 
  -1  13   9      191.93      189.15      4.00 o 
   0  13   9      327.51      327.96      4.44 o 
   1  13   9       36.53       31.74      3.44 o 
   2  13   9       72.04       68.43      3.66 o 
   3  13   9       50.39       52.62      3.83 o 
   4  13   9       38.17       38.23      3.98 o 
   5  13   9       54.72       64.11      4.32 o 
   6  13   9      136.37      131.20      4.91 o 
   7  13   9      202.80      175.93      5.27 o 
  -6  14   9       96.37       89.31      5.38 o 
  -5  14   9      207.94      201.81      5.72 o 
  -4  14   9        1.82        4.83      4.38 o 
  -3  14   9       20.05       16.54      4.08 o 
  -2  14   9       19.52       24.26      3.91 o 
  -1  14   9        5.79        9.84      3.97 o 
   0  14   9      381.78      412.51      7.69 o 
   1  14   9      762.58      810.63     12.84 o 
   2  14   9      392.11      401.00      4.65 o 
   3  14   9       36.00       27.54      3.61 o 
   4  14   9        0.65        1.18      3.54 o 
   5  14   9       14.84       15.82      3.91 o 
   6  14   9       17.36       15.40      4.63 o 
  -5  15   9      127.35      111.36      8.97 o 
  -4  15   9      162.66      159.97      5.66 o 
  -3  15   9       30.78       34.03      4.18 o 
  -2  15   9       34.20       36.70      3.99 o 
  -1  15   9        9.20       13.80      3.58 o 
   0  15   9      127.33      160.60      4.40 o 
   1  15   9      164.63      157.62      4.37 o 
   2  15   9        4.06        5.89      3.57 o 
   3  15   9       78.82       83.91      4.36 o 
   4  15   9       20.39       20.48      3.81 o 
   5  15   9        6.42        7.68      4.22 o 
  -4  16   9        3.60        2.50      5.10 o 
  -3  16   9        3.34        2.80      4.27 o 
  -2  16   9        4.45        0.93      3.48 o 
  -1  16   9       13.76       10.73      3.96 o 
   0  16   9        0.31        0.54      3.67 o 
   1  16   9       16.81       13.21      4.11 o 
   2  16   9       71.72       56.75      3.96 o 
   3  16   9       21.53       15.31      3.93 o 
  -1  17   9       56.22       43.73      4.67 o 
   0  17   9       10.84        5.47      4.41 o 
 -11   0  10       58.71       55.55      9.67 o 
 -10   0  10        0.97        2.30      8.45 o 
  -9   0  10        5.58        1.78      7.73 o 
  -8   0  10      546.54      580.44     16.20 o 
  -7   0  10      704.63      725.92     11.23 o 
  -6   0  10      584.96      634.91      9.06 o 
  -5   0  10      108.74      108.83      5.62 o 
  -4   0  10      322.83      302.89      5.76 o 
  -3   0  10      469.97      463.40      6.25 o 
  -2   0  10      249.14      241.70      5.16 o 
  -1   0  10      828.79      793.94      7.06 o 
   0   0  10     5619.78     5592.42     38.92 o 
   1   0  10     2003.52     1982.57      9.94 o 
   2   0  10      670.49      602.06      6.11 o 
   3   0  10      942.71      862.33     11.24 o 
   4   0  10     6618.61     6595.54     65.03 o 
   5   0  10      238.62      226.18      4.91 o 
   6   0  10      329.69      356.27      7.29 o 
   7   0  10      456.26      481.82      8.38 o 
   8   0  10      341.03      349.18      6.09 o 
   9   0  10      176.20      206.06      5.51 o 
  10   0  10      120.63      117.31      5.11 o 
  11   0  10       28.05       20.37      6.59 o 
 -11   1  10       17.68       16.21      7.11 o 
 -10   1  10       25.97       25.69      5.97 o 
  -9   1  10       74.53       77.00      5.84 o 
  -8   1  10        0.20        0.91      5.20 o 
  -7   1  10        8.71       13.57      4.61 o 
  -6   1  10        0.37       -0.97      4.06 o 
  -5   1  10      640.89      658.94      6.04 o 
  -4   1  10       28.73       27.76      3.23 o 
  -3   1  10      821.73      741.63      5.56 o 
  -2   1  10     1989.73     1762.01     10.19 o 
  -1   1  10     1453.99     1245.47      8.58 o 
   0   1  10     3301.87     3176.81     23.71 o 
   1   1  10      457.72      476.18      4.43 o 
   2   1  10      767.38      720.19      4.62 o 
   3   1  10     1170.09     1062.27      6.26 o 
   4   1  10      527.61      514.53      4.12 o 
   5   1  10      239.93      253.34      4.07 o 
   6   1  10      826.62      862.32     11.34 o 
   7   1  10      621.43      621.71      5.21 o 
   8   1  10       16.62       21.39      3.70 o 
   9   1  10      170.74      170.60      3.93 o 
  10   1  10      227.91      217.08      5.50 o 
  11   1  10       42.11       31.59      4.25 o 
 -11   2  10        3.81        4.75      6.14 o 
 -10   2  10       65.30       67.50      5.97 o 
  -9   2  10      100.04      103.43      5.58 o 
  -8   2  10        1.82        5.24      4.94 o 
  -7   2  10       10.98       11.62      4.38 o 
  -6   2  10      177.68      189.93      4.74 o 
  -5   2  10        1.91        6.06      3.67 o 
  -4   2  10     1107.55     1065.93      6.54 o 
  -3   2  10     1964.85     1986.85     10.51 o 
  -2   2  10       65.06       83.75      3.21 o 
  -1   2  10      447.45      463.27      5.30 o 
   0   2  10      932.78      797.12      7.84 o 
   1   2  10     2830.20     2736.18      8.02 o 
   2   2  10     1496.38     1480.47     15.62 o 
   3   2  10       51.67       49.50      2.80 o 
   4   2  10     1393.27     1306.62     13.93 o 
   5   2  10     1019.55     1032.44      7.03 o 
   6   2  10      770.17      805.48      6.40 o 
   7   2  10      177.75      179.92      3.57 o 
   8   2  10       19.61       18.39      3.93 o 
   9   2  10       38.22       40.76      3.55 o 
  10   2  10       43.37       27.92      3.89 o 
  11   2  10       56.58       47.85      4.62 o 
 -11   3  10        1.24        0.88      7.10 o 
 -10   3  10       13.57       14.11      5.70 o 
  -9   3  10        6.93        7.56      5.44 o 
  -8   3  10       51.27       49.47      4.97 o 
  -7   3  10      195.15      215.74      5.51 o 
  -6   3  10       82.11       89.40      4.21 o 
  -5   3  10     1651.05     1702.38     15.58 o 
  -4   3  10      310.39      308.79      4.45 o 
  -3   3  10      392.88      383.95      4.30 o 
  -2   3  10      227.55      222.04      3.58 o 
  -1   3  10      603.48      569.25      4.55 o 
   0   3  10       59.42       65.49      2.90 o 
   1   3  10      358.17      360.38      3.74 o 
   2   3  10      797.63      738.31      4.74 o 
   3   3  10      802.81      762.53      5.37 o 
   4   3  10       52.63       62.28      2.72 o 
   5   3  10      193.94      186.42      3.25 o 
   6   3  10       44.47       56.39      3.19 o 
   7   3  10      196.73      207.34      3.59 o 
   8   3  10       17.47       14.74      2.95 o 
   9   3  10       75.04       72.14      4.23 o 
  10   3  10       25.19       17.90      3.75 o 
  11   3  10        0.67        2.16      4.95 o 
 -11   4  10        3.49        5.37      6.30 o 
 -10   4  10        2.92        3.21      5.35 o 
  -9   4  10       41.38       42.08      5.50 o 
  -8   4  10       18.20       16.76      4.72 o 
  -7   4  10      146.61      155.93      4.82 o 
  -6   4  10      432.27      435.58      5.31 o 
  -5   4  10      613.10      611.62      5.88 o 
  -4   4  10     2196.06     2173.06     17.74 o 
  -3   4  10      320.29      279.94      4.13 o 
  -2   4  10       71.11       61.92      3.10 o 
  -1   4  10      135.51      119.07      3.19 o 
   0   4  10      797.20      724.31      4.80 o 
   1   4  10     1309.10     1190.05     10.21 o 
   2   4  10     1206.35     1155.06      7.72 o 
   3   4  10        0.46        1.54      2.73 o 
   4   4  10        0.23        0.57      2.61 o 
   5   4  10        2.12        8.24      3.02 o 
   6   4  10       68.74       65.03      3.18 o 
   7   4  10       23.22       25.53      3.16 o 
   8   4  10      255.10      257.32      4.10 o 
   9   4  10      186.97      211.27      4.43 o 
  10   4  10      143.11      141.44      4.65 o 
 -11   5  10       11.40       10.56      7.49 o 
 -10   5  10       15.76       17.27      5.72 o 
  -9   5  10        2.13        2.69      5.40 o 
  -8   5  10        0.35       -0.69      4.14 o 
  -7   5  10       62.39       57.81      4.34 o 
  -6   5  10       13.51       15.66      4.52 o 
  -5   5  10      100.47       94.99      4.28 o 
  -4   5  10     1075.47     1100.82     12.02 o 
  -3   5  10      230.73      235.97      3.78 o 
  -2   5  10      472.02      438.01      4.41 o 
  -1   5  10      753.46      723.87      4.81 o 
   0   5  10      171.96      167.69      3.24 o 
   1   5  10      164.34      154.65      3.15 o 
   2   5  10     1008.29      933.77      6.28 o 
   3   5  10      470.10      438.84      5.26 o 
   4   5  10      561.29      586.18      7.25 o 
   5   5  10       17.49        8.73      2.65 o 
   6   5  10      261.95      267.96      3.60 o 
   7   5  10        7.11        8.59      3.03 o 
   8   5  10       88.42       98.03      3.77 o 
   9   5  10        7.39        9.53      3.91 o 
  10   5  10       12.41       11.36      4.49 o 
 -10   6  10        2.76        3.40      5.95 o 
  -9   6  10        3.12        3.32      5.13 o 
  -8   6  10       66.41       75.73      4.54 o 
  -7   6  10      146.60      158.59      4.86 o 
  -6   6  10       85.92       87.44      4.72 o 
  -5   6  10      548.34      555.79      5.98 o 
  -4   6  10     1902.28     1929.41      9.39 o 
  -3   6  10       20.45       17.26      3.17 o 
  -2   6  10        0.14        2.41      3.31 o 
  -1   6  10      182.65      168.59      3.27 o 
   0   6  10       15.08       16.27      2.66 o 
   1   6  10      731.33      677.75      4.67 o 
   2   6  10      990.27      909.68      5.08 o 
   3   6  10       30.09       36.31      2.63 o 
   4   6  10       17.09       26.22      2.93 o 
   5   6  10      177.45      178.67      3.48 o 
   6   6  10       80.30       78.09      3.28 o 
   7   6  10        6.79        6.75      3.11 o 
   8   6  10       96.31       91.99      3.74 o 
   9   6  10      100.99      109.05      4.34 o 
  10   6  10       92.45       85.78      4.47 o 
 -10   7  10       46.29       40.81      6.08 o 
  -9   7  10        5.95        5.20      5.56 o 
  -8   7  10       78.57       73.71      5.91 o 
  -7   7  10      116.14      122.98      4.94 o 
  -6   7  10        9.23       11.29      4.11 o 
  -5   7  10       79.88       81.04      3.78 o 
  -4   7  10       48.68       52.30      3.60 o 
  -3   7  10      381.50      372.86      4.27 o 
  -2   7  10      461.88      471.35      4.55 o 
  -1   7  10     1292.75     1283.75      8.04 o 
   0   7  10      363.14      354.16      3.94 o 
   1   7  10        0.02        3.81      2.78 o 
   2   7  10        6.25       11.78      3.12 o 
   3   7  10      108.66      105.93      3.18 o 
   4   7  10       50.31       63.51      3.43 o 
   5   7  10       66.74       78.36      3.46 o 
   6   7  10      270.09      246.60      3.87 o 
   7   7  10        1.19        2.17      3.31 o 
   8   7  10       81.28       86.88      3.85 o 
   9   7  10       49.94       65.94      4.55 o 
  10   7  10        0.16        2.95      4.21 o 
 -10   8  10      128.64       91.00      6.77 o 
  -9   8  10       10.41       11.17      5.59 o 
  -8   8  10       15.83       18.94      5.18 o 
  -7   8  10       29.58       33.87      5.40 o 
  -6   8  10      120.10      119.64      4.31 o 
  -5   8  10        1.43        2.80      3.67 o 
  -4   8  10       81.95       88.99      3.67 o 
  -3   8  10        0.22        0.99      3.19 o 
  -2   8  10      310.45      289.29      4.17 o 
  -1   8  10       49.82       54.31      2.83 o 
   0   8  10      447.52      457.41      4.55 o 
   1   8  10      118.34      122.86      3.34 o 
   2   8  10      133.65      123.91      3.23 o 
   3   8  10      308.66      332.90      3.72 o 
   4   8  10      594.87      623.74      5.86 o 
   5   8  10      158.09      168.93      3.44 o 
   6   8  10       86.58       88.34      3.37 o 
   7   8  10      384.94      385.63      4.83 o 
   8   8  10       23.29       24.47      3.65 o 
   9   8  10        2.77        3.95      4.11 o 
  -9   9  10       10.46       16.25      5.80 o 
  -8   9  10       94.79       91.49      6.27 o 
  -7   9  10       37.07       35.35      5.12 o 
  -6   9  10       91.12       94.43      5.03 o 
  -5   9  10      110.81      111.04      4.22 o 
  -4   9  10      140.75      151.72      3.87 o 
  -3   9  10        3.34        9.13      3.40 o 
  -2   9  10       39.29       42.49      3.28 o 
  -1   9  10       23.35       19.29      3.22 o 
   0   9  10       67.24       75.64      3.79 o 
   1   9  10      151.76      137.16      3.43 o 
   2   9  10      443.07      423.86      4.58 o 
   3   9  10       76.49       88.52      3.34 o 
   4   9  10       28.62       31.48      3.05 o 
   5   9  10       58.12       64.19      3.44 o 
   6   9  10       17.88       16.79      3.57 o 
   7   9  10        0.46        1.10      3.72 o 
   8   9  10      188.65      196.60      5.32 o 
   9   9  10       20.51       17.16      4.16 o 
  -9  10  10      133.57      106.95     13.85 o 
  -8  10  10       33.89       31.14      5.67 o 
  -7  10  10        2.06        3.04      5.00 o 
  -6  10  10      111.96      115.74      4.94 o 
  -5  10  10      141.72      152.66      4.44 o 
  -4  10  10       64.91       77.52      3.69 o 
  -3  10  10      434.95      450.50      5.20 o 
  -2  10  10      487.65      499.25      4.88 o 
  -1  10  10      107.87      117.77      3.35 o 
   0  10  10      428.55      435.66      6.55 o 
   1  10  10      209.59      217.88      4.30 o 
   2  10  10      112.38      113.95      3.66 o 
   3  10  10       57.42       50.89      3.38 o 
   4  10  10        3.43        1.48      3.00 o 
   5  10  10      197.49      200.13      3.78 o 
   6  10  10       26.96       36.74      3.40 o 
   7  10  10      268.08      288.18      4.73 o 
   8  10  10      259.02      242.98     10.02 o 
  -8  11  10       29.34       22.86      4.98 o 
  -7  11  10        0.48        0.80      5.79 o 
  -6  11  10       15.18       19.11      4.53 o 
  -5  11  10       77.71       93.06      4.41 o 
  -4  11  10      343.19      351.92      5.91 o 
  -3  11  10      207.00      200.45      4.13 o 
  -2  11  10       14.09       11.82      3.59 o 
  -1  11  10      112.94      108.79      3.62 o 
   0  11  10      166.29      152.75      3.80 o 
   1  11  10      906.51      963.18     12.66 o 
   2  11  10      507.24      547.99      7.75 o 
   3  11  10      314.39      337.35      4.45 o 
   4  11  10      204.59      206.89      4.24 o 
   5  11  10       24.44       19.89      3.32 o 
   6  11  10       84.80       75.81      4.09 o 
   7  11  10       22.05       28.60      4.09 o 
   8  11  10       29.06       21.61      4.75 o 
  -8  12  10       14.67        9.91      5.78 o 
  -7  12  10       13.05       16.90      5.11 o 
  -6  12  10        9.05        8.33      4.33 o 
  -5  12  10       20.17       18.70      4.31 o 
  -4  12  10      316.48      334.05      5.44 o 
  -3  12  10      479.29      523.25      5.33 o 
  -2  12  10       20.25       28.21      3.85 o 
  -1  12  10       70.11       83.69      3.94 o 
   0  12  10      377.81      387.63      4.61 o 
   1  12  10      226.83      227.67      4.03 o 
   2  12  10       30.61       32.15      3.16 o 
   3  12  10        7.36        6.38      3.82 o 
   4  12  10       40.48       46.10      3.87 o 
   5  12  10        9.91       16.77      3.64 o 
   6  12  10       34.91       38.32      3.73 o 
   7  12  10       26.05       27.35      3.92 o 
  -7  13  10       34.88       37.80      5.30 o 
  -6  13  10        7.99        9.86      4.94 o 
  -5  13  10        2.56        2.19      4.45 o 
  -4  13  10        0.05       -1.43      3.76 o 
  -3  13  10        0.03        0.98      3.89 o 
  -2  13  10       11.02       12.59      3.63 o 
  -1  13  10        0.13        1.76      3.44 o 
   0  13  10        3.57        3.31      3.36 o 
   1  13  10       23.90       33.37      3.46 o 
   2  13  10        0.54        4.10      3.30 o 
   3  13  10       50.36       55.08      3.46 o 
   4  13  10      132.21      144.47      4.13 o 
   5  13  10        0.87        2.24      3.97 o 
   6  13  10       48.93       47.33      4.01 o 
  -6  14  10       18.60       13.07      5.22 o 
  -5  14  10       14.46       14.42      4.86 o 
  -4  14  10        3.56        3.08      4.42 o 
  -3  14  10        8.14       10.78      4.40 o 
  -2  14  10       14.48       17.30      4.24 o 
  -1  14  10       13.94       18.18      3.67 o 
   0  14  10      145.67      137.42      4.03 o 
   1  14  10      106.66      122.14      4.19 o 
   2  14  10       12.44       12.85      3.69 o 
   3  14  10        9.47       13.54      4.17 o 
   4  14  10       27.86       29.23      4.41 o 
   5  14  10      119.61      104.36      4.71 o 
  -5  15  10        4.50        4.62      5.41 o 
  -4  15  10        5.53        7.25      4.92 o 
  -3  15  10       31.47       25.32      4.57 o 
  -2  15  10      192.80      180.82      5.98 o 
  -1  15  10      194.34      194.11      4.60 o 
   0  15  10       18.40       19.57      4.02 o 
   1  15  10        6.57       11.94      4.02 o 
   2  15  10       43.28       29.82      4.22 o 
   3  15  10        0.57        0.57      4.01 o 
   4  15  10       24.73       22.57      4.16 o 
  -3  16  10       40.44       29.37      5.15 o 
  -2  16  10      102.76       91.70      5.20 o 
  -1  16  10       39.61       37.22      4.41 o 
   0  16  10        0.00        1.75      3.89 o 
   1  16  10       11.10       10.26      4.54 o 
   2  16  10        0.02        3.06      4.28 o 
 -11   1  11       24.79       22.10      6.88 o 
 -10   1  11        0.12        3.40      6.13 o 
  -9   1  11       32.58       30.84      5.81 o 
  -8   1  11       62.36       70.34      5.63 o 
  -7   1  11       85.10       88.64      5.02 o 
  -6   1  11        6.45        6.20      3.67 o 
  -5   1  11       50.81       54.40      4.07 o 
  -4   1  11      137.79      141.79      3.91 o 
  -3   1  11      269.43      287.52      3.93 o 
  -2   1  11        0.51        1.49      2.91 o 
  -1   1  11        3.47        5.74      2.61 o 
   0   1  11       77.36       78.80      2.87 o 
   1   1  11      424.61      441.18      4.02 o 
   2   1  11       33.89       36.29      2.71 o 
   3   1  11       62.28       66.76      2.80 o 
   4   1  11      410.59      416.76      3.82 o 
   5   1  11     1004.44      985.74     10.65 o 
   6   1  11       72.39       80.00      3.15 o 
   7   1  11        7.22       10.37      3.20 o 
   8   1  11       14.67       13.25      3.67 o 
   9   1  11        7.39        6.42      3.31 o 
  10   1  11       20.28       17.94      4.17 o 
 -11   2  11       78.08       64.62      7.73 o 
 -10   2  11      170.49      170.64      7.74 o 
  -9   2  11       35.24       44.57      5.37 o 
  -8   2  11      119.73      124.94      5.06 o 
  -7   2  11      175.05      176.56      4.94 o 
  -6   2  11      148.58      149.54      4.74 o 
  -5   2  11      593.83      606.82      6.78 o 
  -4   2  11       19.39       21.45      3.25 o 
  -3   2  11      156.63      148.23      3.60 o 
  -2   2  11      149.51      126.80      3.30 o 
  -1   2  11      411.26      421.23      4.11 o 
   0   2  11     1245.44     1259.98      7.56 o 
   1   2  11     1223.04     1173.93      8.45 o 
   2   2  11       54.07       61.56      3.27 o 
   3   2  11      255.99      255.44      3.99 o 
   4   2  11       14.15       18.12      2.82 o 
   5   2  11      411.20      423.48      4.14 o 
   6   2  11      360.44      388.81      4.59 o 
   7   2  11       46.51       50.62      3.71 o 
   8   2  11       87.42       91.52      3.91 o 
   9   2  11      245.37      238.07      4.21 o 
  10   2  11       49.79       52.36      4.15 o 
 -11   3  11        2.46        4.76      7.10 o 
 -10   3  11        0.01       -0.55      5.78 o 
  -9   3  11       23.07       23.99      5.74 o 
  -8   3  11        0.17       -3.08      5.09 o 
  -7   3  11      707.55      744.49     13.86 o 
  -6   3  11      709.28      744.67      7.82 o 
  -5   3  11     1510.53     1581.06      9.13 o 
  -4   3  11       12.16       13.35      3.58 o 
  -3   3  11      114.06      112.19      3.37 o 
  -2   3  11       42.44       43.45      2.90 o 
  -1   3  11        0.01        1.15      2.71 o 
   0   3  11      230.55      231.29      3.55 o 
   1   3  11      320.86      312.38      3.56 o 
   2   3  11      353.76      335.51      3.57 o 
   3   3  11     1761.88     1716.50      7.70 o 
   4   3  11     2208.89     2119.71     13.54 o 
   5   3  11      623.73      653.24      5.33 o 
   6   3  11        9.16       13.69      2.93 o 
   7   3  11      167.81      169.59      3.45 o 
   8   3  11       96.83       93.74      3.57 o 
   9   3  11        6.94        5.87      3.67 o 
  10   3  11       58.37       50.44      4.61 o 
 -10   4  11       28.52       29.99      5.00 o 
  -9   4  11      164.67      177.70      6.20 o 
  -8   4  11       55.27       51.79      5.25 o 
  -7   4  11      413.59      423.68      6.52 o 
  -6   4  11      415.63      444.33      5.47 o 
  -5   4  11      111.73      114.50      4.18 o 
  -4   4  11       88.91       89.05      3.82 o 
  -3   4  11       40.71       39.27      3.10 o 
  -2   4  11       56.81       56.70      3.13 o 
  -1   4  11      475.17      462.58      4.15 o 
   0   4  11      766.12      727.30      5.55 o 
   1   4  11      244.56      247.49      3.60 o 
   2   4  11       48.19       47.27      2.86 o 
   3   4  11      156.86      148.21      3.06 o 
   4   4  11       43.60       44.32      2.99 o 
   5   4  11        5.11        6.35      2.89 o 
   6   4  11      208.72      208.73      3.81 o 
   7   4  11      140.28      157.76      3.79 o 
   8   4  11       57.03       61.06      3.51 o 
   9   4  11       17.13       24.93      3.94 o 
  10   4  11      236.45      214.14     10.90 o 
 -10   5  11       19.37       15.78      6.22 o 
  -9   5  11      143.20      153.80      6.19 o 
  -8   5  11       61.95       67.31      4.60 o 
  -7   5  11       48.17       51.94      4.85 o 
  -6   5  11        2.69        2.00      4.39 o 
  -5   5  11     1205.57     1256.22     12.06 o 
  -4   5  11     1885.25     1828.14     18.92 o 
  -3   5  11       16.06       16.54      2.75 o 
  -2   5  11       69.28       71.00      3.16 o 
  -1   5  11        3.36        3.57      2.78 o 
   0   5  11      119.79      113.73      3.01 o 
   1   5  11        0.01        0.18      2.90 o 
   2   5  11       47.90       39.67      2.98 o 
   3   5  11      125.43      113.88      2.97 o 
   4   5  11      464.36      494.70      4.18 o 
   5   5  11      473.35      504.13      9.35 o 
   6   5  11        0.26        2.06      3.06 o 
   7   5  11      174.85      190.09      3.69 o 
   8   5  11      277.40      272.49      4.38 o 
   9   5  11      220.38      239.28      8.15 o 
  10   5  11       16.66       12.04      4.39 o 
 -10   6  11       53.80       52.00      7.35 o 
  -9   6  11        0.16        1.35      5.51 o 
  -8   6  11      277.43      286.34      6.41 o 
  -7   6  11        0.03        1.03      4.14 o 
  -6   6  11       85.06       85.99      4.23 o 
  -5   6  11      117.72      120.56      3.77 o 
  -4   6  11      282.49      294.82      4.46 o 
  -3   6  11        3.71        7.02      2.99 o 
  -2   6  11      232.52      235.51      3.90 o 
  -1   6  11      231.70      234.41      3.64 o 
   0   6  11      129.08      125.01      3.37 o 
   1   6  11     1618.64     1650.07      9.68 o 
   2   6  11     1246.72     1189.05      7.20 o 
   3   6  11      933.46      915.11      8.26 o 
   4   6  11       71.13       78.03      3.34 o 
   5   6  11      326.71      338.76      4.04 o 
   6   6  11      343.09      371.86      4.42 o 
   7   6  11       63.59       69.79      3.51 o 
   8   6  11        1.10        3.38      3.38 o 
   9   6  11       87.51       87.19      3.77 o 
  10   6  11        1.55        3.05      4.45 o 
 -10   7  11      108.26       87.50      7.55 o 
  -9   7  11      233.02      231.76     11.23 o 
  -8   7  11      513.00      518.24      9.15 o 
  -7   7  11      442.24      459.12      6.63 o 
  -6   7  11       51.01       50.22      4.27 o 
  -5   7  11        7.11        5.29      3.28 o 
  -4   7  11       59.65       63.25      3.49 o 
  -3   7  11      344.65      354.08      4.32 o 
  -2   7  11      328.53      341.80      4.61 o 
  -1   7  11      110.41      109.20      3.32 o 
   0   7  11      597.35      601.83      5.56 o 
   1   7  11       17.48       18.96      3.05 o 
   2   7  11        5.58        3.21      3.10 o 
   3   7  11       76.36       79.60      3.33 o 
   4   7  11        4.40        5.93      2.95 o 
   5   7  11       13.94       18.17      2.96 o 
   6   7  11      400.03      410.89      6.11 o 
   7   7  11      773.47      771.76     10.30 o 
   8   7  11      328.83      350.70      8.37 o 
   9   7  11      476.40      445.86     20.14 o 
  -9   8  11       42.24       33.61      5.84 o 
  -8   8  11       38.40       33.06      6.14 o 
  -7   8  11        3.33        2.63      4.25 o 
  -6   8  11        0.80        0.43      4.29 o 
  -5   8  11       29.25       33.97      4.00 o 
  -4   8  11       64.00       80.79      3.86 o 
  -3   8  11       66.69       68.30      3.63 o 
  -2   8  11       54.67       56.29      3.09 o 
  -1   8  11      907.89      906.44      7.61 o 
   0   8  11      259.07      269.94      3.78 o 
   1   8  11      112.50      116.51      3.89 o 
   2   8  11      405.73      388.92      4.04 o 
   3   8  11     1075.41     1080.54     14.46 o 
   4   8  11      155.96      159.40      3.58 o 
   5   8  11      126.64      136.33      3.92 o 
   6   8  11       29.51       37.65      3.56 o 
   7   8  11      109.52      124.58      4.14 o 
   8   8  11      104.03      102.41      3.82 o 
   9   8  11        3.23        3.12      4.10 o 
  -9   9  11      185.50      144.16     11.26 o 
  -8   9  11      146.12      151.65      5.75 o 
  -7   9  11       19.82       28.05      5.69 o 
  -6   9  11       25.49       22.52      4.06 o 
  -5   9  11       18.60       14.90      4.06 o 
  -4   9  11       18.52       21.80      3.31 o 
  -3   9  11        7.73        8.03      3.32 o 
  -2   9  11        1.00        0.39      3.27 o 
  -1   9  11      189.02      183.31      3.68 o 
   0   9  11      289.05      303.06      3.71 o 
   1   9  11       27.96       29.70      3.03 o 
   2   9  11      578.41      575.91      8.93 o 
   3   9  11      167.43      164.80      3.50 o 
   4   9  11        3.54        3.17      3.23 o 
   5   9  11       91.82       98.61      3.95 o 
   6   9  11      321.03      371.30      4.55 o 
   7   9  11      424.01      405.31     12.73 o 
   8   9  11      362.84      353.65      6.17 o 
  -8  10  11      120.61       99.80      6.07 o 
  -7  10  11       30.14       29.78      5.19 o 
  -6  10  11       34.94       32.39      4.62 o 
  -5  10  11       94.56       93.39      4.33 o 
  -4  10  11       30.72       28.19      3.94 o 
  -3  10  11        4.18        4.32      3.45 o 
  -2  10  11        6.46       12.51      3.20 o 
  -1  10  11       65.30       77.49      3.70 o 
   0  10  11      351.85      369.00      4.19 o 
   1  10  11      129.48      130.38      3.55 o 
   2  10  11       99.92       95.37      3.43 o 
   3  10  11        0.75        2.56      2.86 o 
   4  10  11        3.12        4.70      3.49 o 
   5  10  11        4.49        6.73      3.38 o 
   6  10  11        1.41        3.15      3.22 o 
   7  10  11       34.97       30.41      3.52 o 
   8  10  11       10.16        8.50      4.36 o 
  -8  11  11        1.35        2.15      5.32 o 
  -7  11  11        9.67       10.94      5.47 o 
  -6  11  11       13.10       15.69      3.97 o 
  -5  11  11       17.50       14.00      4.05 o 
  -4  11  11        7.42       12.09      3.64 o 
  -3  11  11      328.54      343.70      4.78 o 
  -2  11  11      283.62      296.26      4.45 o 
  -1  11  11       70.12       74.93      3.50 o 
   0  11  11       99.00       91.41      3.55 o 
   1  11  11      184.12      193.77      3.99 o 
   2  11  11       96.62      108.26      3.87 o 
   3  11  11      269.23      276.40      4.17 o 
   4  11  11        4.39        5.03      3.55 o 
   5  11  11        7.02        5.83      3.51 o 
   6  11  11        7.07        7.49      4.08 o 
   7  11  11        0.42        0.91      4.08 o 
  -7  12  11        0.93       -1.11      5.63 o 
  -6  12  11        0.10        2.20      4.35 o 
  -5  12  11      149.42      143.94      5.25 o 
  -4  12  11      429.55      428.05      5.65 o 
  -3  12  11      411.79      410.73      6.58 o 
  -2  12  11       74.69       64.38      3.94 o 
  -1  12  11       24.71       26.32      3.92 o 
   0  12  11       46.92       47.53      3.89 o 
   1  12  11       57.40       71.10      4.16 o 
   2  12  11       16.33       22.00      3.67 o 
   3  12  11      197.70      229.05      4.22 o 
   4  12  11      128.35      129.49      4.44 o 
   5  12  11       32.88       31.27      3.97 o 
   6  12  11       25.43       32.20      3.66 o 
   7  12  11       19.83       20.38      4.27 o 
  -6  13  11        0.01       -1.99      4.84 o 
  -5  13  11        3.79        6.11      4.56 o 
  -4  13  11       12.02        9.44      4.04 o 
  -3  13  11      221.74      252.31      7.36 o 
  -2  13  11      272.47      316.90      7.89 o 
  -1  13  11       47.50       47.30      3.43 o 
   0  13  11        4.21        6.61      3.68 o 
   1  13  11      193.83      206.01      5.80 o 
   2  13  11      426.93      475.05     10.34 o 
   3  13  11      165.59      170.60      4.92 o 
   4  13  11       46.88       52.57      3.91 o 
   5  13  11       17.96       16.17      3.73 o 
   6  13  11        2.16        3.21      3.94 o 
  -5  14  11       80.28       59.35      5.21 o 
  -4  14  11      284.99      241.90     10.00 o 
  -3  14  11      287.65      261.33      5.63 o 
  -2  14  11      231.61      244.98      4.73 o 
  -1  14  11        2.02        3.03      3.70 o 
   0  14  11       67.18       65.07      4.33 o 
   1  14  11        7.51        9.27      3.64 o 
   2  14  11      119.37      134.17      4.56 o 
   3  14  11      205.18      190.00      6.55 o 
   4  14  11       87.60       76.24      4.47 o 
   5  14  11        3.58        7.69      4.55 o 
  -4  15  11       83.61       77.06      6.33 o 
  -3  15  11      114.67      107.23      5.64 o 
  -2  15  11      146.60      120.34      4.77 o 
  -1  15  11       32.19       28.52      4.56 o 
   0  15  11       59.01       59.96      4.00 o 
   1  15  11      111.77      105.69      5.10 o 
   2  15  11       96.44       88.61      4.30 o 
   3  15  11       21.24       18.34      4.86 o 
  -1  16  11        8.35        7.48      4.05 o 
   0  16  11       15.40       13.01      4.45 o 
   1  16  11       48.49       36.87      4.10 o 
 -10   0  12        4.56        5.83      9.00 o 
  -9   0  12        0.15       -2.00      8.40 o 
  -8   0  12        0.47        4.00      7.63 o 
  -7   0  12        7.99       15.02      7.70 o 
  -6   0  12     1961.46     2033.00     25.57 o 
  -5   0  12     1650.66     1632.95     12.62 o 
  -4   0  12      165.91      180.74      5.61 o 
  -3   0  12        9.48        9.19      4.38 o 
  -2   0  12      253.46      232.96      5.17 o 
  -1   0  12     1288.62     1249.91      9.17 o 
   0   0  12     2029.30     1956.28     20.55 o 
   1   0  12      810.37      815.44      8.88 o 
   2   0  12      752.76      736.07      6.42 o 
   3   0  12      159.23      157.64      4.83 o 
   4   0  12       16.51       24.16      4.09 o 
   5   0  12       95.05      104.52      4.32 o 
   6   0  12      753.11      741.50      8.20 o 
   7   0  12      125.02      154.02      4.46 o 
   8   0  12      241.72      258.73      7.51 o 
   9   0  12       59.47       50.49      5.40 o 
  10   0  12      244.25      188.70      6.95 o 
 -10   1  12       34.85       40.37      6.60 o 
  -9   1  12        0.02        0.65      5.78 o 
  -8   1  12      192.07      197.88      6.35 o 
  -7   1  12     1162.03     1259.85     16.83 o 
  -6   1  12      792.25      804.57      8.42 o 
  -5   1  12       11.64       19.75      3.64 o 
  -4   1  12       13.33       14.13      3.46 o 
  -3   1  12      594.18      592.58      5.05 o 
  -2   1  12      176.41      164.02      3.72 o 
  -1   1  12       32.59       39.04      2.92 o 
   0   1  12     1676.07     1622.41      6.39 o 
   1   1  12     2586.48     2465.22     18.08 o 
   2   1  12     1138.56     1081.62      5.61 o 
   3   1  12       28.92       31.20      3.07 o 
   4   1  12      134.00      140.20      3.14 o 
   5   1  12       19.84       18.14      3.37 o 
   6   1  12       37.94       45.72      3.24 o 
   7   1  12      144.74      147.63      4.07 o 
   8   1  12        9.60       11.12      3.84 o 
   9   1  12      172.65      175.50      4.49 o 
  10   1  12      184.63      163.28      8.45 o 
 -10   2  12       11.25       12.89      6.41 o 
  -9   2  12       13.24       17.37      5.87 o 
  -8   2  12        0.02        1.89      4.50 o 
  -7   2  12       28.51       32.28      4.29 o 
  -6   2  12      434.15      471.21      5.74 o 
  -5   2  12      537.19      527.67      5.16 o 
  -4   2  12       44.22       47.52      3.38 o 
  -3   2  12       63.97       69.36      3.50 o 
  -2   2  12      327.40      300.40      4.36 o 
  -1   2  12     1695.37     1603.59     11.12 o 
   0   2  12      921.56      854.01      7.14 o 
   1   2  12        0.04        0.49      2.69 o 
   2   2  12      985.93      918.89      7.47 o 
   3   2  12       20.86       24.78      2.48 o 
   4   2  12       29.52       29.06      2.98 o 
   5   2  12      800.81      777.25      5.07 o 
   6   2  12      294.52      300.07      4.47 o 
   7   2  12      641.25      641.43      4.95 o 
   8   2  12       55.08       55.04      3.80 o 
   9   2  12        6.64        6.91      3.42 o 
  10   2  12       11.78       12.46      4.14 o 
 -10   3  12        0.06        1.59      5.73 o 
  -9   3  12       10.07        6.85      5.66 o 
  -8   3  12        0.06        2.87      4.41 o 
  -7   3  12      452.83      497.84      9.75 o 
  -6   3  12      632.09      646.99      6.21 o 
  -5   3  12       28.36       27.36      3.58 o 
  -4   3  12      427.74      429.47      4.89 o 
  -3   3  12      735.15      718.31      5.09 o 
  -2   3  12     1515.80     1429.15     14.85 o 
  -1   3  12      203.47      184.18      3.37 o 
   0   3  12       29.96       23.16      2.96 o 
   1   3  12      221.31      218.30      3.69 o 
   2   3  12        6.86        4.20      2.60 o 
   3   3  12      106.14      110.55      3.10 o 
   4   3  12      295.70      293.35      3.71 o 
   5   3  12        2.48        3.85      3.13 o 
   6   3  12       41.51       50.86      3.20 o 
   7   3  12        4.49        7.56      3.15 o 
   8   3  12        0.63        1.50      3.50 o 
   9   3  12        0.92        0.53      4.74 o 
  10   3  12       66.29       49.49      4.15 o 
 -10   4  12       32.01       32.66      7.07 o 
  -9   4  12       10.68       11.90      5.42 o 
  -8   4  12      141.98      159.92      5.19 o 
  -7   4  12        1.69        5.53      4.25 o 
  -6   4  12        0.72        0.80      4.21 o 
  -5   4  12      103.09      100.02      3.78 o 
  -4   4  12       11.72       14.08      3.08 o 
  -3   4  12      388.62      386.64      5.10 o 
  -2   4  12      700.05      688.99      5.73 o 
  -1   4  12      242.47      212.25      3.59 o 
   0   4  12      208.69      183.97      3.25 o 
   1   4  12      436.65      426.42      4.38 o 
   2   4  12     1457.81     1378.68      7.22 o 
   3   4  12      604.98      588.50      7.32 o 
   4   4  12      202.14      195.65      3.38 o 
   5   4  12       26.65       34.73      2.65 o 
   6   4  12      110.09      123.84      3.61 o 
   7   4  12        9.80        9.83      2.99 o 
   8   4  12      102.47      111.83      4.06 o 
   9   4  12       40.25       37.48      4.36 o 
  10   4  12        2.61        4.18      4.22 o 
 -10   5  12        0.51        1.99      5.66 o 
  -9   5  12        0.00        1.21      4.74 o 
  -8   5  12        9.47       11.63      5.14 o 
  -7   5  12        0.86        2.78      4.46 o 
  -6   5  12        1.02        1.43      3.62 o 
  -5   5  12      180.08      186.33      4.14 o 
  -4   5  12       90.06       91.87      3.71 o 
  -3   5  12       16.97       17.07      3.36 o 
  -2   5  12     1999.45     1901.99     13.25 o 
  -1   5  12     2524.40     2366.02     15.56 o 
   0   5  12     2399.79     2388.83     15.97 o 
   1   5  12       12.95       10.77      2.93 o 
   2   5  12       42.63       38.10      2.90 o 
   3   5  12       37.57       41.35      2.74 o 
   4   5  12      168.17      178.39      3.36 o 
   5   5  12        1.62        3.02      3.10 o 
   6   5  12      508.09      487.86      4.15 o 
   7   5  12        0.73        3.51      3.46 o 
   8   5  12        4.25        6.71      3.58 o 
   9   5  12       47.08       56.63      4.12 o 
 -10   6  12       51.67       35.75      6.68 o 
  -9   6  12       11.33       12.84      5.65 o 
  -8   6  12      112.05      128.62      6.07 o 
  -7   6  12        2.62        2.56      3.99 o 
  -6   6  12        4.37        6.30      4.32 o 
  -5   6  12       88.07       93.14      4.12 o 
  -4   6  12      696.17      723.57      8.17 o 
  -3   6  12       30.31       38.37      3.31 o 
  -2   6  12      130.77      129.46      3.44 o 
  -1   6  12        0.20        1.31      3.06 o 
   0   6  12       35.36       36.28      2.95 o 
   1   6  12      224.79      227.10      3.62 o 
   2   6  12        0.14        0.95      2.72 o 
   3   6  12      133.78      134.04      2.95 o 
   4   6  12      650.59      679.75      7.88 o 
   5   6  12      485.79      531.01      4.26 o 
   6   6  12      383.87      387.66      4.14 o 
   7   6  12       44.02       49.52      3.69 o 
   8   6  12       27.72       29.54      3.43 o 
   9   6  12        4.89        6.87      4.17 o 
  -9   7  12        0.03       -0.25      5.75 o 
  -8   7  12        1.62        4.33      5.40 o 
  -7   7  12        0.97        0.50      4.47 o 
  -6   7  12        0.19        2.11      4.34 o 
  -5   7  12       33.09       35.93      3.71 o 
  -4   7  12      339.22      327.96      4.32 o 
  -3   7  12       15.63       22.40      3.39 o 
  -2   7  12        0.14        0.85      2.90 o 
  -1   7  12      581.37      604.44      5.10 o 
   0   7  12       73.52       81.50      3.26 o 
   1   7  12       22.86       30.15      3.05 o 
   2   7  12      590.86      565.74      4.38 o 
   3   7  12        4.91        5.17      2.78 o 
   4   7  12      155.27      165.70      3.35 o 
   5   7  12       60.37       55.95      3.58 o 
   6   7  12       33.67       30.37      3.57 o 
   7   7  12       18.54       20.71      3.36 o 
   8   7  12        5.87        8.00      3.82 o 
   9   7  12        9.78        7.90      3.78 o 
  -9   8  12       10.42       13.28      6.80 o 
  -8   8  12       28.88       25.01      5.70 o 
  -7   8  12        2.07        4.98      5.36 o 
  -6   8  12       88.24       90.57      5.04 o 
  -5   8  12      127.58      141.32      4.50 o 
  -4   8  12        3.60        5.42      3.15 o 
  -3   8  12      173.67      171.29      3.85 o 
  -2   8  12      349.39      343.87      4.23 o 
  -1   8  12       88.86       98.23      3.51 o 
   0   8  12       23.77       24.91      2.94 o 
   1   8  12      513.78      514.85      5.85 o 
   2   8  12      429.21      427.98      6.34 o 
   3   8  12       53.88       52.41      3.24 o 
   4   8  12       66.11       73.26      3.25 o 
   5   8  12      704.37      716.15      6.93 o 
   6   8  12      115.04      118.48      3.26 o 
   7   8  12        8.05        6.84      3.41 o 
   8   8  12      220.58      229.54      6.76 o 
  -8   9  12       10.49       13.92      6.27 o 
  -7   9  12       46.42       45.43      5.03 o 
  -6   9  12        9.02        8.86      4.74 o 
  -5   9  12        0.60        2.50      3.40 o 
  -4   9  12      178.31      192.02      4.43 o 
  -3   9  12      646.72      659.18      6.22 o 
  -2   9  12      414.28      418.18      4.66 o 
  -1   9  12       27.69       33.36      3.18 o 
   0   9  12       27.29       26.56      2.75 o 
   1   9  12       29.36       31.26      3.15 o 
   2   9  12        1.18        3.10      2.85 o 
   3   9  12       66.11       61.25      3.57 o 
   4   9  12      181.97      189.46      3.75 o 
   5   9  12       88.80       95.07      3.65 o 
   6   9  12       18.12       20.39      3.44 o 
   7   9  12      149.56      148.39      4.37 o 
   8   9  12        2.85        5.91      3.98 o 
  -8  10  12       52.66       46.77      5.92 o 
  -7  10  12       37.91       37.05      6.26 o 
  -6  10  12       22.10       22.61      4.43 o 
  -5  10  12        4.71        6.08      4.35 o 
  -4  10  12        0.38        2.31      3.41 o 
  -3  10  12       14.09       16.46      3.64 o 
  -2  10  12      360.74      374.31      4.44 o 
  -1  10  12      143.75      153.02      4.00 o 
   0  10  12        4.73        4.23      3.15 o 
   1  10  12      133.37      146.50      3.89 o 
   2  10  12      495.59      505.94      4.21 o 
   3  10  12      742.78      770.80      9.21 o 
   4  10  12      137.52      133.70      3.77 o 
   5  10  12        0.01        2.74      3.48 o 
   6  10  12        0.20        3.09      3.41 o 
   7  10  12        5.45        7.34      3.83 o 
   8  10  12       70.72       52.37      3.86 o 
  -7  11  12        0.26        1.55      6.13 o 
  -6  11  12        4.94       10.44      4.49 o 
  -5  11  12       16.12       16.05      4.47 o 
  -4  11  12      455.30      485.06      8.82 o 
  -3  11  12      865.46      931.48     15.34 o 
  -2  11  12      292.95      315.20      4.55 o 
  -1  11  12        2.51        3.57      3.39 o 
   0  11  12       18.63       18.35      3.72 o 
   1  11  12        7.53        6.15      3.43 o 
   2  11  12       31.13       28.13      3.38 o 
   3  11  12      130.13      147.62      3.78 o 
   4  11  12      275.67      293.10      4.37 o 
   5  11  12        0.06        2.06      3.42 o 
   6  11  12       49.85       47.87      3.86 o 
   7  11  12       33.28       24.86      4.20 o 
  -7  12  12        3.89        0.91      5.33 o 
  -6  12  12        4.01        1.09      5.03 o 
  -5  12  12        6.18        6.28      4.22 o 
  -4  12  12       23.70       23.48      4.24 o 
  -3  12  12       24.02       32.21      4.19 o 
  -2  12  12      300.18      323.05      4.88 o 
  -1  12  12       75.49       80.50      3.75 o 
   0  12  12        6.12        8.51      3.17 o 
   1  12  12       54.31       65.98      3.51 o 
   2  12  12       38.20       36.95      3.20 o 
   3  12  12      239.55      239.19      4.21 o 
   4  12  12      223.56      224.02      4.36 o 
   5  12  12       16.59       18.98      3.74 o 
   6  12  12        0.71        0.67      3.65 o 
  -6  13  12       13.32       10.23      5.21 o 
  -5  13  12        0.58        3.07      4.49 o 
  -4  13  12       51.98       47.43      4.50 o 
  -3  13  12      109.45      123.51      4.50 o 
  -2  13  12       93.15      101.56      4.27 o 
  -1  13  12       40.58       42.21      3.97 o 
   0  13  12       81.05       87.23      3.95 o 
   1  13  12       36.45       42.56      3.62 o 
   2  13  12        2.59        5.97      4.12 o 
   3  13  12        3.54        4.77      3.60 o 
   4  13  12        6.37        8.80      3.93 o 
   5  13  12       21.49       24.65      3.93 o 
  -5  14  12       14.13        9.16      9.53 o 
  -4  14  12        0.07        3.88      4.90 o 
  -3  14  12        8.65        8.70      4.19 o 
  -2  14  12       14.99       13.52      3.81 o 
  -1  14  12       23.41       23.48      4.36 o 
   0  14  12       11.59       13.68      3.53 o 
   1  14  12       55.53       58.33      3.75 o 
   2  14  12        1.92        2.98      3.54 o 
   3  14  12       47.41       44.14      3.95 o 
   4  14  12        6.39       11.41      3.96 o 
  -3  15  12        1.71        3.64      4.39 o 
  -2  15  12      100.10       94.19      5.00 o 
  -1  15  12       11.14        9.49      4.36 o 
   0  15  12        0.08        0.03      4.27 o 
   1  15  12        1.74        4.64      3.84 o 
   2  15  12      112.84       86.94      5.80 o 
 -10   1  13       53.49       46.88      6.92 o 
  -9   1  13       22.49       22.76      6.15 o 
  -8   1  13        0.58        3.00      4.74 o 
  -7   1  13       20.32       21.59      4.51 o 
  -6   1  13       18.92       21.80      3.97 o 
  -5   1  13      156.69      150.45      4.01 o 
  -4   1  13       14.62       17.69      3.20 o 
  -3   1  13        0.83        1.70      3.10 o 
  -2   1  13       16.45       21.97      3.02 o 
  -1   1  13      106.59      119.62      3.09 o 
   0   1  13      191.00      187.07      3.21 o 
   1   1  13        0.47        1.53      2.59 o 
   2   1  13       77.76       71.16      2.74 o 
   3   1  13       19.19       24.18      2.89 o 
   4   1  13       23.41       22.10      3.30 o 
   5   1  13      359.62      384.49      3.88 o 
   6   1  13      455.06      462.98      4.81 o 
   7   1  13      398.82      444.49      4.90 o 
   8   1  13       10.81       12.91      3.59 o 
   9   1  13       38.80       39.73      3.94 o 
  10   1  13        5.30        5.86      3.97 o 
 -10   2  13       13.97       12.55      6.96 o 
  -9   2  13      198.77      191.20      7.10 o 
  -8   2  13       15.77       16.10      4.47 o 
  -7   2  13      216.04      216.51      5.61 o 
  -6   2  13      101.39      109.55      4.06 o 
  -5   2  13      384.50      404.13      5.10 o 
  -4   2  13       32.69       33.20      3.34 o 
  -3   2  13       32.95       29.93      3.10 o 
  -2   2  13      299.80      285.83      4.01 o 
  -1   2  13      824.66      781.93      6.36 o 
   0   2  13      490.96      473.54      4.39 o 
   1   2  13      695.45      674.20      4.68 o 
   2   2  13      385.63      385.21      4.65 o 
   3   2  13       89.28       86.97      3.26 o 
   4   2  13      236.22      211.88      3.42 o 
   5   2  13        0.27        0.98      2.80 o 
   6   2  13       57.58       61.83      3.08 o 
   7   2  13        0.05        1.31      3.22 o 
   8   2  13       26.53       31.14      4.36 o 
   9   2  13       12.95       11.26      4.33 o 
 -10   3  13       15.86       17.43      7.02 o 
  -9   3  13      163.96      148.77      6.94 o 
  -8   3  13       42.87       44.61      5.44 o 
  -7   3  13        9.09        8.95      4.60 o 
  -6   3  13       30.11       31.56      4.11 o 
  -5   3  13      196.96      212.37      4.50 o 
  -4   3  13       39.09       39.02      3.67 o 
  -3   3  13       26.67       29.07      3.12 o 
  -2   3  13       62.51       60.94      3.25 o 
  -1   3  13      151.54      156.07      3.14 o 
   0   3  13      669.03      661.49      7.50 o 
   1   3  13       20.73       22.89      3.04 o 
   2   3  13       34.61       34.12      2.59 o 
   3   3  13       51.85       48.60      3.19 o 
   4   3  13       78.27       75.43      3.03 o 
   5   3  13      707.26      741.95      4.86 o 
   6   3  13     1238.21     1292.71     11.39 o 
   7   3  13      563.08      577.13      7.22 o 
   8   3  13       59.86       68.46      3.64 o 
   9   3  13        7.78        2.11      4.35 o 
 -10   4  13        0.02       -2.20      6.32 o 
  -9   4  13       17.34       17.32      5.49 o 
  -8   4  13        4.15        4.87      5.09 o 
  -7   4  13       72.19       74.20      4.88 o 
  -6   4  13       63.06       64.70      4.63 o 
  -5   4  13      624.91      618.40      5.74 o 
  -4   4  13        6.65       10.29      3.42 o 
  -3   4  13       15.46       16.61      3.11 o 
  -2   4  13        6.19        7.24      3.06 o 
  -1   4  13      188.84      186.33      3.44 o 
   0   4  13     2785.93     2727.26     19.03 o 
   1   4  13     1113.72     1049.46     12.08 o 
   2   4  13      287.99      298.54      3.52 o 
   3   4  13       28.41       32.83      2.88 o 
   4   4  13      957.98      966.15      9.51 o 
   5   4  13      236.44      259.97      3.91 o 
   6   4  13      182.07      197.69      4.22 o 
   7   4  13        0.04        1.90      3.03 o 
   8   4  13       86.63       84.13      3.87 o 
   9   4  13       18.57       17.63      4.13 o 
  -9   5  13        1.84        3.50      5.76 o 
  -8   5  13      142.88      128.11      5.31 o 
  -7   5  13        7.66       10.19      4.11 o 
  -6   5  13        0.13        0.68      4.29 o 
  -5   5  13       49.17       50.28      3.79 o 
  -4   5  13      225.43      244.58      4.33 o 
  -3   5  13       27.63       32.90      3.44 o 
  -2   5  13       38.83       43.25      3.28 o 
  -1   5  13      489.00      508.33      5.15 o 
   0   5  13      184.34      163.05      3.25 o 
   1   5  13      320.93      339.52      4.13 o 
   2   5  13      247.47      251.62      3.70 o 
   3   5  13      113.00      111.22      3.50 o 
   4   5  13       90.93       92.47      3.32 o 
   5   5  13      158.17      160.17      3.36 o 
   6   5  13      178.13      206.24      4.16 o 
   7   5  13      183.96      197.48      4.15 o 
   8   5  13        0.26        3.43      3.70 o 
   9   5  13       91.34       76.66      4.36 o 
  -9   6  13        9.75        8.55      5.82 o 
  -8   6  13       24.96       30.08      5.04 o 
  -7   6  13       11.66       14.61      4.76 o 
  -6   6  13       98.51       88.50      4.53 o 
  -5   6  13      383.00      385.74      4.88 o 
  -4   6  13      124.55      136.31      4.11 o 
  -3   6  13      153.04      158.09      3.80 o 
  -2   6  13       11.92       14.47      3.17 o 
  -1   6  13       79.93       80.02      3.16 o 
   0   6  13      343.29      363.18      4.02 o 
   1   6  13      366.54      372.20      4.74 o 
   2   6  13       83.61       83.27      3.46 o 
   3   6  13      286.77      284.66      3.63 o 
   4   6  13      788.87      799.24     10.40 o 
   5   6  13     1099.79     1128.69      9.94 o 
   6   6  13       37.40       38.96      3.41 o 
   7   6  13       26.69       22.45      3.98 o 
   8   6  13      255.00      244.98      5.72 o 
   9   6  13      174.22      152.72     10.61 o 
  -9   7  13       45.89       33.87      6.14 o 
  -8   7  13       91.30       91.50      5.45 o 
  -7   7  13      207.58      209.51      5.92 o 
  -6   7  13      121.83      109.70      4.42 o 
  -5   7  13       18.82       20.68      3.80 o 
  -4   7  13       30.26       26.75      3.71 o 
  -3   7  13       42.81       46.23      3.63 o 
  -2   7  13       70.88       68.86      3.33 o 
  -1   7  13      103.49       99.27      3.34 o 
   0   7  13       42.71       55.56      3.21 o 
   1   7  13      156.40      171.30      3.57 o 
   2   7  13       53.33       56.41      3.25 o 
   3   7  13      805.09      802.64     10.35 o 
   4   7  13      333.44      330.80      3.93 o 
   5   7  13       30.94       38.92      3.29 o 
   6   7  13       12.46       12.09      3.04 o 
   7   7  13       13.66       16.66      3.47 o 
   8   7  13      124.15      128.74      4.18 o 
  -8   8  13       69.58       65.53      6.06 o 
  -7   8  13       85.25       85.61      5.72 o 
  -6   8  13      129.22      137.20      4.49 o 
  -5   8  13      339.25      358.61      4.94 o 
  -4   8  13      401.07      435.76      4.94 o 
  -3   8  13      292.33      297.19      4.56 o 
  -2   8  13       92.14      100.72      3.46 o 
  -1   8  13        0.69        5.27      3.06 o 
   0   8  13      264.11      273.03      4.15 o 
   1   8  13       20.88       24.15      3.39 o 
   2   8  13       52.38       59.99      3.47 o 
   3   8  13      466.32      458.04      4.22 o 
   4   8  13      397.52      424.65      4.95 o 
   5   8  13      442.06      468.33      6.26 o 
   6   8  13       76.24       73.82      3.90 o 
   7   8  13       21.87       26.28      3.80 o 
   8   8  13      274.29      234.26      9.90 o 
  -8   9  13       12.80       13.92      5.61 o 
  -7   9  13        6.65       11.09      5.97 o 
  -6   9  13        5.23        3.57      4.29 o 
  -5   9  13       40.72       37.46      4.10 o 
  -4   9  13       87.48       94.67      3.94 o 
  -3   9  13       16.21       18.19      3.48 o 
  -2   9  13       17.00       16.78      3.35 o 
  -1   9  13       12.93       15.09      3.26 o 
   0   9  13       95.30      107.17      3.58 o 
   1   9  13      171.45      182.74      3.62 o 
   2   9  13      571.40      582.86      4.84 o 
   3   9  13      130.60      134.42      3.51 o 
   4   9  13       18.20       23.76      3.44 o 
   5   9  13        6.89        5.08      3.53 o 
   6   9  13        9.44        9.90      3.46 o 
   7   9  13        5.06        2.12      4.06 o 
   8   9  13       33.40       22.25      3.88 o 
  -7  10  13       54.45       51.72      5.52 o 
  -6  10  13      116.07      117.21      4.66 o 
  -5  10  13      139.14      146.80      4.26 o 
  -4  10  13       73.15       74.73      3.83 o 
  -3  10  13       20.07       21.89      3.38 o 
  -2  10  13        0.14        1.45      3.51 o 
  -1  10  13       55.20       63.79      3.36 o 
   0  10  13       75.87       72.42      3.66 o 
   1  10  13        0.48        3.30      3.26 o 
   2  10  13       22.51       21.44      3.54 o 
   3  10  13       30.75       38.29      3.23 o 
   4  10  13       24.80       31.12      3.44 o 
   5  10  13       17.10       14.40      3.83 o 
   6  10  13      127.15      134.83      4.58 o 
   7  10  13        7.68        5.65      3.70 o 
  -7  11  13       90.55       60.41      5.60 o 
  -6  11  13        0.00        2.30      4.46 o 
  -5  11  13       30.61       29.37      4.22 o 
  -4  11  13       45.51       53.64      4.13 o 
  -3  11  13        3.37       -2.65      3.76 o 
  -2  11  13       47.48       40.29      3.80 o 
  -1  11  13        2.43        3.74      3.82 o 
   0  11  13      109.74      116.65      3.78 o 
   1  11  13        0.13        1.91      3.40 o 
   2  11  13       16.37       21.15      3.21 o 
   3  11  13        0.41        1.07      3.20 o 
   4  11  13        0.02        2.79      3.55 o 
   5  11  13       25.00       23.33      3.37 o 
   6  11  13       22.44       19.92      4.32 o 
  -6  12  13        2.23        3.90      4.51 o 
  -5  12  13       73.09       73.04      4.82 o 
  -4  12  13        4.91        5.95      3.93 o 
  -3  12  13      216.64      218.50      6.12 o 
  -2  12  13      219.90      243.61      5.04 o 
  -1  12  13      331.75      351.30      5.30 o 
   0  12  13      209.53      230.28      4.22 o 
   1  12  13       64.94       62.36      3.57 o 
   2  12  13       17.48       18.65      3.34 o 
   3  12  13        0.03        3.67      3.69 o 
   4  12  13       15.15       15.53      3.58 o 
   5  12  13        1.17        0.57      4.16 o 
   6  12  13       77.25       66.39      8.01 o 
  -5  13  13        9.41        9.51      4.21 o 
  -4  13  13       85.27       71.83      4.52 o 
  -3  13  13       52.07       46.60      4.54 o 
  -2  13  13        5.64        6.46      4.04 o 
  -1  13  13       47.24       56.91      4.12 o 
   0  13  13        9.67       12.81      3.90 o 
   1  13  13        1.85        4.18      3.55 o 
   2  13  13       65.62       68.78      3.97 o 
   3  13  13      224.64      211.92      8.72 o 
   4  13  13      230.78      213.59     11.55 o 
   5  13  13       30.14       15.36     13.52 o 
  -4  14  13       69.71       45.52      5.15 o 
  -3  14  13      178.87      152.68      6.58 o 
  -2  14  13      174.89      150.27      5.74 o 
  -1  14  13      126.35      104.49      4.86 o 
   0  14  13       44.13       41.53      4.12 o 
   1  14  13        0.39        1.34      4.12 o 
   2  14  13       46.77       48.80      4.45 o 
   3  14  13       68.18       51.07      4.19 o 
  -1  15  13        0.84        2.56      4.66 o 
   0  15  13        6.21        8.21      4.39 o 
 -10   0  14      381.48      304.98     53.50 o 
  -9   0  14      136.47      126.18     10.07 o 
  -8   0  14        2.89        1.86      8.02 o 
  -7   0  14      210.28      204.97      8.08 o 
  -6   0  14        0.35        0.20      5.43 o 
  -5   0  14        1.84        3.71      5.23 o 
  -4   0  14        2.94        5.55      4.97 o 
  -3   0  14      295.90      323.23      8.61 o 
  -2   0  14      229.07      247.90      5.26 o 
  -1   0  14      256.64      258.89      5.54 o 
   0   0  14      270.67      259.30      4.82 o 
   1   0  14       29.52       35.79      3.80 o 
   2   0  14      250.01      269.95      5.66 o 
   3   0  14      905.09      860.11     15.97 o 
   4   0  14       41.54       45.58      3.99 o 
   5   0  14       43.26       65.90      4.59 o 
   6   0  14      709.78      732.70     11.09 o 
   7   0  14      549.06      614.57     11.51 o 
   8   0  14       20.12       24.54      4.95 o 
   9   0  14       10.65       17.72      5.74 o 
 -10   1  14        5.59        4.02      6.95 o 
  -9   1  14       99.29      101.22      7.11 o 
  -8   1  14      135.42      145.98      6.91 o 
  -7   1  14       44.44       42.65      5.06 o 
  -6   1  14      617.47      622.26      6.25 o 
  -5   1  14      884.27      931.74      8.02 o 
  -4   1  14     1203.15     1223.64      9.60 o 
  -3   1  14      553.44      544.84      6.05 o 
  -2   1  14       74.51       79.48      3.12 o 
  -1   1  14        3.46        1.78      2.99 o 
   0   1  14       72.35       71.25      3.00 o 
   1   1  14        0.29        0.15      2.85 o 
   2   1  14       43.29       49.67      2.83 o 
   3   1  14       21.43       22.40      3.01 o 
   4   1  14       62.75       65.01      3.29 o 
   5   1  14        8.60       10.68      2.82 o 
   6   1  14        0.04        0.60      2.99 o 
   7   1  14       26.01       27.40      3.49 o 
   8   1  14      149.06      154.71      4.57 o 
   9   1  14        9.61       10.58      3.87 o 
  -9   2  14      275.17      220.13      8.18 o 
  -8   2  14        5.04        5.93      5.45 o 
  -7   2  14      245.00      238.65      5.52 o 
  -6   2  14      124.29      133.13      4.45 o 
  -5   2  14      106.23      113.17      4.28 o 
  -4   2  14       22.92       23.86      3.43 o 
  -3   2  14      240.84      240.28      3.95 o 
  -2   2  14      485.11      470.37      4.60 o 
  -1   2  14       60.70       72.34      3.52 o 
   0   2  14      682.48      634.70      5.13 o 
   1   2  14      313.23      304.20      4.13 o 
   2   2  14       15.83       17.05      3.32 o 
   3   2  14       15.30       21.56      2.76 o 
   4   2  14       19.32       19.59      2.89 o 
   5   2  14       47.95       53.22      3.00 o 
   6   2  14      207.23      222.14      4.22 o 
   7   2  14      169.81      189.62      4.08 o 
   8   2  14       53.92       51.40      4.04 o 
   9   2  14        9.47        6.33      4.32 o 
  -9   3  14       16.06       18.93      6.48 o 
  -8   3  14       68.79       70.45      5.07 o 
  -7   3  14       44.71       47.44      4.53 o 
  -6   3  14       50.63       50.36      3.80 o 
  -5   3  14      114.30      122.59      4.03 o 
  -4   3  14      194.42      194.60      3.95 o 
  -3   3  14      283.69      287.91      4.20 o 
  -2   3  14       89.14       85.70      3.33 o 
  -1   3  14      709.81      683.73      4.91 o 
   0   3  14      201.33      196.11      3.60 o 
   1   3  14        0.07        2.42      3.13 o 
   2   3  14      382.61      356.06      3.94 o 
   3   3  14      146.77      151.64      3.26 o 
   4   3  14        6.99        4.95      2.84 o 
   5   3  14       58.36       62.19      3.07 o 
   6   3  14       56.56       61.92      3.50 o 
   7   3  14      170.76      169.11      4.01 o 
   8   3  14       99.82      103.19      3.98 o 
   9   3  14        2.79        4.71      3.97 o 
  -9   4  14       17.50       15.43      5.32 o 
  -8   4  14      192.82      202.81      5.76 o 
  -7   4  14       16.02       20.36      4.34 o 
  -6   4  14        2.35        9.46      4.46 o 
  -5   4  14       45.83       54.18      3.77 o 
  -4   4  14      207.69      191.35      3.90 o 
  -3   4  14       22.30       24.85      3.29 o 
  -2   4  14       12.32       11.04      3.16 o 
  -1   4  14       31.68       33.99      2.77 o 
   0   4  14      318.63      353.01      4.06 o 
   1   4  14      625.74      629.65      6.16 o 
   2   4  14      221.90      232.40      3.61 o 
   3   4  14        1.06        2.08      2.73 o 
   4   4  14        0.73        1.32      2.62 o 
   5   4  14      153.39      161.88      3.38 o 
   6   4  14       86.61       89.20      3.55 o 
   7   4  14       18.63       20.80      3.39 o 
   8   4  14       46.62       44.86      3.77 o 
   9   4  14       21.75       19.73      4.46 o 
  -9   5  14       75.55       56.34      5.86 o 
  -8   5  14      267.30      253.76      6.48 o 
  -7   5  14       10.99       13.43      4.80 o 
  -6   5  14      107.51      108.74      4.63 o 
  -5   5  14       16.96       18.59      3.68 o 
  -4   5  14        5.26        4.27      3.60 o 
  -3   5  14       39.01       44.14      3.39 o 
  -2   5  14       55.39       53.30      3.56 o 
  -1   5  14      793.08      790.15      7.31 o 
   0   5  14      872.56      848.97      8.44 o 
   1   5  14      207.43      219.75      3.82 o 
   2   5  14      777.18      811.75      4.83 o 
   3   5  14       55.97       54.75      3.54 o 
   4   5  14        7.92       11.72      3.21 o 
   5   5  14        1.74        2.49      2.93 o 
   6   5  14       27.17       25.88      3.60 o 
   7   5  14       73.37       75.56      3.53 o 
   8   5  14      162.42      174.01      5.88 o 
  -9   6  14        1.88        3.26      6.09 o 
  -8   6  14        2.26        5.44      4.98 o 
  -7   6  14       68.20       67.56      4.90 o 
  -6   6  14      188.04      179.16      5.29 o 
  -5   6  14        3.80        4.39      3.77 o 
  -4   6  14       84.73       83.31      3.82 o 
  -3   6  14      246.68      251.62      3.90 o 
  -2   6  14       37.56       38.12      3.33 o 
  -1   6  14      559.79      537.00      6.03 o 
   0   6  14      197.85      210.20      3.97 o 
   1   6  14      379.85      387.33      4.37 o 
   2   6  14      164.72      176.94      3.24 o 
   3   6  14       20.77       29.29      3.20 o 
   4   6  14        4.80        6.36      3.24 o 
   5   6  14      125.44      129.56      4.10 o 
   6   6  14      108.28      114.95      3.48 o 
   7   6  14      118.73      125.68      4.04 o 
   8   6  14       59.70       41.57      4.10 o 
  -8   7  14        8.42        8.40      4.85 o 
  -7   7  14       29.45       26.75      4.91 o 
  -6   7  14       19.68       22.32      4.40 o 
  -5   7  14      489.92      492.29      5.25 o 
  -4   7  14      270.35      283.77      4.68 o 
  -3   7  14        2.65        5.86      3.58 o 
  -2   7  14       47.71       51.84      3.27 o 
  -1   7  14        0.62        3.74      3.24 o 
   0   7  14        7.51        8.58      3.44 o 
   1   7  14      248.64      275.40      3.92 o 
   2   7  14      834.35      834.20      6.59 o 
   3   7  14      285.40      300.30      4.19 o 
   4   7  14       42.11       44.52      3.40 o 
   5   7  14      251.42      268.03      4.43 o 
   6   7  14       84.63      108.53      4.05 o 
   7   7  14       32.38       35.06      3.39 o 
   8   7  14        2.14        5.37      3.83 o 
  -8   8  14        8.36       10.22      5.66 o 
  -7   8  14       57.58       59.06      5.31 o 
  -6   8  14       19.64       21.25      4.42 o 
  -5   8  14      226.39      231.83      4.62 o 
  -4   8  14      106.57      118.23      4.27 o 
  -3   8  14       71.76       86.50      3.80 o 
  -2   8  14       39.54       43.27      3.53 o 
  -1   8  14      163.50      170.33      3.65 o 
   0   8  14        0.66        2.07      3.22 o 
   1   8  14       97.12      100.97      3.40 o 
   2   8  14        0.30        1.64      3.08 o 
   3   8  14      116.28      116.36      3.87 o 
   4   8  14       52.94       50.47      3.40 o 
   5   8  14        9.47        9.87      3.54 o 
   6   8  14       34.67       30.71      3.71 o 
   7   8  14       28.40       26.43      3.80 o 
  -7   9  14        3.58        9.87      5.77 o 
  -6   9  14       28.41       29.63      4.96 o 
  -5   9  14       32.88       33.48      4.17 o 
  -4   9  14        2.37        0.67      3.95 o 
  -3   9  14      181.55      180.28      3.98 o 
  -2   9  14      290.05      292.27      5.23 o 
  -1   9  14      132.26      137.54      3.80 o 
   0   9  14      271.92      270.56      4.33 o 
   1   9  14       10.02       12.75      3.22 o 
   2   9  14       92.58       88.69      3.60 o 
   3   9  14       22.78       21.87      2.96 o 
   4   9  14       97.91      106.23      3.87 o 
   5   9  14        9.82       13.75      3.66 o 
   6   9  14        4.93        3.49      4.07 o 
   7   9  14       10.95       14.29      3.90 o 
  -7  10  14       63.98       52.54      5.47 o 
  -6  10  14      177.97      164.75      5.01 o 
  -5  10  14       43.35       46.00      4.24 o 
  -4  10  14       50.44       51.41      4.09 o 
  -3  10  14      293.10      302.66      4.52 o 
  -2  10  14       51.18       56.32      3.57 o 
  -1  10  14        9.25       11.34      3.45 o 
   0  10  14       44.06       40.84      3.28 o 
   1  10  14       15.40       17.08      3.47 o 
   2  10  14       29.87       27.99      3.68 o 
   3  10  14      392.27      396.75      7.99 o 
   4  10  14      537.59      549.61      7.71 o 
   5  10  14      117.04      121.59      4.07 o 
   6  10  14        5.23        7.29      4.43 o 
  -6  11  14        3.38        2.93      4.69 o 
  -5  11  14       16.98       16.86      4.04 o 
  -4  11  14        9.17        9.90      4.11 o 
  -3  11  14      199.05      209.36      5.26 o 
  -2  11  14      522.42      530.63     13.62 o 
  -1  11  14      289.40      313.26      5.90 o 
   0  11  14      102.54      107.47      3.87 o 
   1  11  14       48.13       57.20      4.06 o 
   2  11  14        2.25        4.79      3.41 o 
   3  11  14       19.42       17.62      3.71 o 
   4  11  14       11.66       10.01      4.06 o 
   5  11  14       40.27       34.06      4.02 o 
   6  11  14        0.52        3.01      3.76 o 
  -5  12  14       15.55       17.06      4.83 o 
  -4  12  14       36.78       30.40      4.22 o 
  -3  12  14       53.68       51.66      4.63 o 
  -2  12  14        0.33        0.30      3.97 o 
  -1  12  14        7.96       10.26      3.57 o 
   0  12  14        0.02        1.54      3.34 o 
   1  12  14        0.01        2.13      3.47 o 
   2  12  14       19.01       22.86      3.67 o 
   3  12  14      134.25      126.39      5.89 o 
   4  12  14       30.18       30.76      3.85 o 
   5  12  14       16.24       15.30      4.38 o 
  -4  13  14        5.83        8.48      4.88 o 
  -3  13  14        5.42        5.35      4.06 o 
  -2  13  14        3.75        6.04      3.93 o 
  -1  13  14       58.10       56.23      3.86 o 
   0  13  14       56.95       57.69      3.87 o 
   1  13  14       39.32       43.96      4.26 o 
   2  13  14       12.09       14.08      3.95 o 
   3  13  14        0.52        2.81      4.02 o 
   4  13  14        3.82       -8.91     14.01 o 
  -2  14  14        0.12        0.01      4.20 o 
  -1  14  14        1.21        2.14      3.91 o 
   0  14  14       10.38        9.01      3.75 o 
   1  14  14       15.82       16.03      4.38 o 
   2  14  14       41.76       31.21      4.25 o 
  -9   1  15       49.62       44.70      6.20 o 
  -8   1  15       11.20       11.71      5.40 o 
  -7   1  15        6.91        7.70      5.27 o 
  -6   1  15       32.62       30.95      4.04 o 
  -5   1  15       42.65       42.87      3.82 o 
  -4   1  15       34.64       33.97      3.68 o 
  -3   1  15      154.20      146.06      3.61 o 
  -2   1  15        0.95        4.10      2.96 o 
  -1   1  15       45.11       49.62      3.22 o 
   0   1  15       81.28       82.71      3.05 o 
   1   1  15      110.63      108.92      3.43 o 
   2   1  15      399.48      436.54      5.03 o 
   3   1  15      225.78      223.92      3.66 o 
   4   1  15        1.02       -0.69      3.21 o 
   5   1  15        4.75        4.99      2.96 o 
   6   1  15       65.07       69.75      3.54 o 
   7   1  15       33.06       28.40      3.67 o 
   8   1  15       27.75       21.94      4.18 o 
   9   1  15       44.76       29.10      4.48 o 
  -9   2  15       14.63       10.14      6.89 o 
  -8   2  15        4.95        6.68      5.75 o 
  -7   2  15       53.42       58.10      4.81 o 
  -6   2  15      182.51      186.40      4.62 o 
  -5   2  15      226.87      232.41      4.38 o 
  -4   2  15      175.48      188.05      4.28 o 
  -3   2  15       48.00       55.74      3.47 o 
  -2   2  15        6.63        6.19      2.64 o 
  -1   2  15      101.92       90.65      3.49 o 
   0   2  15       31.86       26.63      3.02 o 
   1   2  15      113.20      106.72      3.25 o 
   2   2  15      179.85      199.28      3.55 o 
   3   2  15      345.82      353.15      3.94 o 
   4   2  15       59.06       67.89      3.30 o 
   5   2  15       15.62       22.23      3.40 o 
   6   2  15      254.88      269.20      4.08 o 
   7   2  15      150.02      160.93      3.88 o 
   8   2  15       79.22       67.26      4.47 o 
  -9   3  15      141.44      122.50     12.06 o 
  -8   3  15        0.06        1.46      5.10 o 
  -7   3  15        1.93        3.14      4.41 o 
  -6   3  15       65.12       64.72      4.03 o 
  -5   3  15        4.01        0.17      3.65 o 
  -4   3  15      171.25      174.42      3.93 o 
  -3   3  15      175.62      180.10      3.90 o 
  -2   3  15      150.66      157.90      3.75 o 
  -1   3  15       83.94       95.74      3.31 o 
   0   3  15     1363.91     1367.09      8.69 o 
   1   3  15      805.17      801.55      7.63 o 
   2   3  15      695.62      720.24      8.64 o 
   3   3  15       29.79       34.69      2.74 o 
   4   3  15        7.83       11.45      3.01 o 
   5   3  15       69.25       56.52      3.13 o 
   6   3  15      123.45      136.86      3.84 o 
   7   3  15      185.05      194.81      4.69 o 
   8   3  15       45.71       34.50      3.76 o 
  -9   4  15       10.17        7.35      5.66 o 
  -8   4  15        8.76        7.65      4.94 o 
  -7   4  15        2.32        5.97      5.15 o 
  -6   4  15       85.30       95.81      4.52 o 
  -5   4  15      150.19      151.53      3.88 o 
  -4   4  15      236.13      248.03      4.48 o 
  -3   4  15      150.73      143.94      3.80 o 
  -2   4  15        0.01       -0.10      3.18 o 
  -1   4  15      366.65      355.57      4.09 o 
   0   4  15      234.60      212.53      3.65 o 
   1   4  15      493.28      469.61      4.34 o 
   2   4  15      949.41      956.52      6.76 o 
   3   4  15      421.17      435.42      5.34 o 
   4   4  15      214.43      223.48      3.83 o 
   5   4  15       60.51       65.31      3.19 o 
   6   4  15      395.32      374.86      4.75 o 
   7   4  15      203.37      205.61      4.20 o 
   8   4  15      102.41      102.40      4.73 o 
  -8   5  15       12.16        7.83      5.89 o 
  -7   5  15        0.07       -0.11      4.91 o 
  -6   5  15        4.35        4.01      4.30 o 
  -5   5  15       58.99       58.42      3.85 o 
  -4   5  15       19.57       25.75      3.52 o 
  -3   5  15      591.17      616.08      8.75 o 
  -2   5  15      153.91      160.82      3.51 o 
  -1   5  15       31.55       33.01      3.17 o 
   0   5  15       62.99       70.32      3.32 o 
   1   5  15      391.31      410.21      4.35 o 
   2   5  15      759.76      794.93      8.85 o 
   3   5  15       28.25       31.18      3.26 o 
   4   5  15      163.68      170.58      3.84 o 
   5   5  15      176.07      191.14      4.35 o 
   6   5  15        1.73        1.33      3.39 o 
   7   5  15        0.07       -2.22      3.56 o 
   8   5  15       27.24       20.00      4.18 o 
  -8   6  15       52.69       48.56      5.22 o 
  -7   6  15       31.59       24.59      5.07 o 
  -6   6  15        0.36        3.82      4.38 o 
  -5   6  15      210.54      208.15      4.65 o 
  -4   6  15       21.65       28.61      3.54 o 
  -3   6  15      286.99      284.84      4.43 o 
  -2   6  15      853.68      900.81      7.71 o 
  -1   6  15      845.77      879.27     12.48 o 
   0   6  15        0.19       -1.79      3.01 o 
   1   6  15       13.75       17.08      3.26 o 
   2   6  15      326.84      357.66      4.40 o 
   3   6  15      409.32      430.36      6.65 o 
   4   6  15       42.23       51.12      3.31 o 
   5   6  15       19.84       20.64      3.77 o 
   6   6  15       74.51       85.21      3.79 o 
   7   6  15       19.74       18.31      3.82 o 
   8   6  15        9.23       11.42      3.86 o 
  -8   7  15       15.49       12.90      5.32 o 
  -7   7  15      170.00      148.78      7.95 o 
  -6   7  15       31.53       29.53      4.69 o 
  -5   7  15       42.16       37.74      4.07 o 
  -4   7  15      118.12      132.22      4.34 o 
  -3   7  15      260.85      280.59      4.40 o 
  -2   7  15      260.67      252.68      4.40 o 
  -1   7  15       13.64       14.24      3.60 o 
   0   7  15       30.58       30.86      3.20 o 
   1   7  15      206.78      209.18      3.91 o 
   2   7  15       13.54       14.45      3.37 o 
   3   7  15       35.54       41.85      3.61 o 
   4   7  15      300.38      343.57      5.16 o 
   5   7  15      638.71      650.52     14.48 o 
   6   7  15      123.44      124.99      4.04 o 
   7   7  15       17.62       19.27      3.78 o 
  -7   8  15       17.35       13.63      5.10 o 
  -6   8  15       14.16        9.30      4.56 o 
  -5   8  15      109.83      101.98      4.51 o 
  -4   8  15       84.49       93.36      4.11 o 
  -3   8  15       72.77       89.02      4.15 o 
  -2   8  15      402.11      435.35      4.67 o 
  -1   8  15      495.84      518.58      6.87 o 
   0   8  15      355.51      380.67      4.67 o 
   1   8  15      133.31      126.41      3.57 o 
   2   8  15      111.92      108.83      3.68 o 
   3   8  15      193.63      203.66      4.21 o 
   4   8  15      191.35      214.09      4.39 o 
   5   8  15        9.70       15.04      3.87 o 
   6   8  15       24.95       27.75      3.95 o 
   7   8  15        7.25        6.21      4.03 o 
  -7   9  15       33.77       27.55      6.41 o 
  -6   9  15       20.07       18.64      4.78 o 
  -5   9  15       13.36       16.34      4.44 o 
  -4   9  15      154.28      159.20      4.70 o 
  -3   9  15      207.88      220.83      4.62 o 
  -2   9  15       62.48       54.16      3.69 o 
  -1   9  15       18.09       16.92      3.49 o 
   0   9  15        2.78        3.40      3.42 o 
   1   9  15       12.93       10.74      3.87 o 
   2   9  15        0.42       -0.60      3.17 o 
   3   9  15       57.15       56.21      3.56 o 
   4   9  15      166.30      181.03      4.33 o 
   5   9  15      130.48      123.14      4.45 o 
   6   9  15       79.95       67.72      4.20 o 
  -6  10  15        0.50        0.49      4.46 o 
  -5  10  15       37.73       35.30      4.19 o 
  -4  10  15       17.32       22.01      3.99 o 
  -3  10  15       36.70       42.78      4.18 o 
  -2  10  15      436.11      445.22      7.72 o 
  -1  10  15        7.80        9.63      3.78 o 
   0  10  15        7.17        9.55      3.94 o 
   1  10  15        5.89        5.01      3.38 o 
   2  10  15        1.28        2.28      3.55 o 
   3  10  15       58.70       75.36      3.96 o 
   4  10  15       58.99       49.34      3.67 o 
   5  10  15        1.26        0.89      3.62 o 
   6  10  15        2.62        0.91      3.96 o 
  -5  11  15       36.24       28.87      4.31 o 
  -4  11  15        0.51        2.20      4.64 o 
  -3  11  15       30.43       28.84      4.25 o 
  -2  11  15       26.04       22.92      3.83 o 
  -1  11  15        0.47        0.35      3.50 o 
   0  11  15       34.37       33.41      3.30 o 
   1  11  15       65.59       63.74      3.94 o 
   2  11  15       12.36       14.12      3.98 o 
   3  11  15       42.47       42.89      3.96 o 
   4  11  15      117.79      110.73      4.35 o 
   5  11  15        0.00        2.10      4.15 o 
  -4  12  15        2.49        5.16      4.61 o 
  -3  12  15        0.03        0.26      4.27 o 
  -2  12  15        1.70       -0.54      3.86 o 
  -1  12  15       90.49       91.86      4.40 o 
   0  12  15       19.61       22.57      3.99 o 
   1  12  15       12.88       18.68      4.13 o 
   2  12  15       13.60       14.50      3.91 o 
   3  12  15        3.10        3.59      3.69 o 
   4  12  15        3.14        2.55      3.97 o 
  -3  13  15        3.99        5.40      4.54 o 
  -2  13  15       41.95       31.81      4.27 o 
  -1  13  15       33.17       26.09      4.40 o 
   0  13  15        0.11        1.43      3.67 o 
   1  13  15        2.39        4.81      4.50 o 
   2  13  15      178.60      136.52      7.91 o 
  -9   0  16      154.44      125.37     21.44 o 
  -8   0  16      209.30      176.60     10.28 o 
  -7   0  16      177.01      186.88      8.27 o 
  -6   0  16        0.08        1.26      5.65 o 
  -5   0  16       70.14       67.45      4.83 o 
  -4   0  16        0.98        4.22      5.41 o 
  -3   0  16       84.56       77.00      4.88 o 
  -2   0  16      161.06      157.89      4.82 o 
  -1   0  16      598.61      564.38      6.84 o 
   0   0  16      434.10      426.11      6.35 o 
   1   0  16      279.75      307.50      5.51 o 
   2   0  16      230.67      277.86      5.38 o 
   3   0  16        1.14        2.23      4.00 o 
   4   0  16      116.47      137.72      5.44 o 
   5   0  16        8.55        8.92      5.90 o 
   6   0  16       42.26       48.28      5.15 o 
   7   0  16      205.64      196.81      5.81 o 
   8   0  16      264.26      220.63     10.66 o 
  -9   1  16      100.55       59.07     10.49 o 
  -8   1  16        0.47       -0.75      6.12 o 
  -7   1  16       19.98       18.93      4.83 o 
  -6   1  16        0.38        0.87      4.32 o 
  -5   1  16        3.86        4.70      3.88 o 
  -4   1  16      185.93      175.35      4.67 o 
  -3   1  16      655.63      643.68      5.22 o 
  -2   1  16      237.49      234.05      3.89 o 
  -1   1  16        2.98        5.51      3.07 o 
   0   1  16       38.22       32.75      2.89 o 
   1   1  16       38.41       44.51      2.86 o 
   2   1  16       35.02       43.87      3.36 o 
   3   1  16      137.76      159.30      3.63 o 
   4   1  16       37.19       37.33      3.31 o 
   5   1  16       80.05       81.86      3.54 o 
   6   1  16      418.33      456.45      7.17 o 
   7   1  16      365.89      385.15      5.12 o 
   8   1  16        3.20        3.02      4.07 o 
  -8   2  16       65.78       59.68      5.85 o 
  -7   2  16       41.56       40.94      4.88 o 
  -6   2  16       13.93       13.83      4.33 o 
  -5   2  16        1.05        1.65      3.98 o 
  -4   2  16      138.84      141.57      4.13 o 
  -3   2  16       76.97       74.50      3.82 o 
  -2   2  16        0.03        0.04      3.24 o 
  -1   2  16      208.09      209.48      3.62 o 
   0   2  16      160.62      153.48      4.05 o 
   1   2  16       78.57       85.49      3.20 o 
   2   2  16       26.94       23.90      2.78 o 
   3   2  16       50.75       51.45      2.95 o 
   4   2  16       69.84       73.03      3.39 o 
   5   2  16       92.01      101.73      3.62 o 
   6   2  16       17.83       16.00      3.56 o 
   7   2  16      237.79      260.85      8.54 o 
   8   2  16      131.12       94.12      4.52 o 
  -8   3  16        1.20        0.65      5.01 o 
  -7   3  16        1.60        5.04      4.75 o 
  -6   3  16       43.39       47.52      4.34 o 
  -5   3  16       36.24       38.73      4.25 o 
  -4   3  16      110.20      108.08      4.14 o 
  -3   3  16       11.03       12.93      3.63 o 
  -2   3  16       24.00       19.46      2.84 o 
  -1   3  16       23.86       28.88      2.83 o 
   0   3  16        0.01        0.65      3.26 o 
   1   3  16      156.13      166.06      3.77 o 
   2   3  16       29.44       36.65      3.62 o 
   3   3  16       17.89       24.90      3.25 o 
   4   3  16       21.14       18.29      3.06 o 
   5   3  16       45.39       49.56      3.36 o 
   6   3  16       57.43       65.17      3.55 o 
   7   3  16       16.22       18.45      4.10 o 
   8   3  16       12.00        9.45      3.98 o 
  -8   4  16        6.36        6.96      5.19 o 
  -7   4  16        2.54        2.97      4.97 o 
  -6   4  16        5.43        4.02      4.07 o 
  -5   4  16       23.66       22.73      3.93 o 
  -4   4  16       70.54       71.20      3.68 o 
  -3   4  16        2.82        2.92      3.33 o 
  -2   4  16       14.36       15.76      3.65 o 
  -1   4  16      118.63      121.49      3.59 o 
   0   4  16       10.00       12.82      3.38 o 
   1   4  16       76.87       72.79      3.55 o 
   2   4  16       37.27       37.08      3.15 o 
   3   4  16      101.91      114.50      3.20 o 
   4   4  16      567.29      600.81      4.79 o 
   5   4  16      225.70      226.52      3.77 o 
   6   4  16       63.49       77.43      3.50 o 
   7   4  16       19.01       22.68      4.10 o 
   8   4  16       15.32       12.60      4.28 o 
  -8   5  16        2.46        4.89      5.50 o 
  -7   5  16       11.33        7.67      5.00 o 
  -6   5  16       57.91       57.55      4.65 o 
  -5   5  16      142.42      155.41      4.42 o 
  -4   5  16      297.87      315.43      4.91 o 
  -3   5  16      337.69      359.10      4.86 o 
  -2   5  16      603.18      602.33      7.38 o 
  -1   5  16       44.63       46.59      3.53 o 
   0   5  16      163.90      161.72      3.64 o 
   1   5  16       15.29       16.01      2.90 o 
   2   5  16        2.18        9.74      3.26 o 
   3   5  16        7.73       12.65      2.94 o 
   4   5  16       68.67       74.62      3.53 o 
   5   5  16        0.47        4.65      3.49 o 
   6   5  16        1.74       -0.16      3.87 o 
   7   5  16       80.51       75.35      4.39 o 
  -8   6  16       19.48       12.57      6.66 o 
  -7   6  16        7.10        7.57      5.37 o 
  -6   6  16        9.70        6.52      4.77 o 
  -5   6  16       32.51       28.41      4.38 o 
  -4   6  16       13.37       18.01      3.84 o 
  -3   6  16       33.42       35.06      3.72 o 
  -2   6  16       18.16       15.56      3.18 o 
  -1   6  16       20.41       21.32      3.31 o 
   0   6  16        8.24        6.32      3.24 o 
   1   6  16      502.36      525.96      6.59 o 
   2   6  16      784.30      781.89      6.35 o 
   3   6  16      120.88      128.61      3.60 o 
   4   6  16       40.88       55.07      3.79 o 
   5   6  16      100.45      100.32      4.09 o 
   6   6  16       44.26       42.57      3.91 o 
   7   6  16       13.45        7.53      3.51 o 
  -7   7  16       13.37        7.64      4.94 o 
  -6   7  16        1.17       -0.02      5.01 o 
  -5   7  16       72.43       78.92      4.63 o 
  -4   7  16      178.03      190.37      4.62 o 
  -3   7  16      259.06      274.91      4.55 o 
  -2   7  16        2.22        4.76      3.33 o 
  -1   7  16        5.29        7.07      3.38 o 
   0   7  16        0.03        0.12      3.29 o 
   1   7  16        2.03        2.09      3.42 o 
   2   7  16       16.33       21.46      3.65 o 
   3   7  16        1.44        7.97      3.30 o 
   4   7  16        2.45        5.85      3.57 o 
   5   7  16        2.25        3.52      3.31 o 
   6   7  16       27.70       22.88      3.91 o 
   7   7  16        3.82        6.81      4.26 o 
  -7   8  16        2.86        3.52      5.28 o 
  -6   8  16       54.32       50.31      4.91 o 
  -5   8  16      130.19      126.95      4.79 o 
  -4   8  16       25.71       29.85      4.37 o 
  -3   8  16       40.56       41.57      3.37 o 
  -2   8  16      122.65      129.54      3.93 o 
  -1   8  16      241.40      242.39      4.08 o 
   0   8  16        8.95       10.76      3.33 o 
   1   8  16       85.30       90.73      3.94 o 
   2   8  16      150.39      170.33      3.63 o 
   3   8  16       68.33       73.92      3.98 o 
   4   8  16       27.64       35.39      3.81 o 
   5   8  16       19.46       18.58      3.86 o 
   6   8  16       37.86       34.48      4.31 o 
  -6   9  16       59.11       45.69      5.22 o 
  -5   9  16        0.01        0.40      4.14 o 
  -4   9  16        0.02        1.63      3.89 o 
  -3   9  16        4.84        3.95      3.50 o 
  -2   9  16        9.39       14.10      3.43 o 
  -1   9  16       30.48       34.73      3.91 o 
   0   9  16       95.72      100.10      3.65 o 
   1   9  16       43.68       43.87      3.91 o 
   2   9  16        6.93        8.20      3.45 o 
   3   9  16       66.85       60.14      3.61 o 
   4   9  16       19.48       26.08      3.54 o 
   5   9  16        1.00       -1.56      4.21 o 
  -5  10  16      100.28       77.80      4.77 o 
  -4  10  16        7.76        9.30      4.10 o 
  -3  10  16       67.57       61.78      4.93 o 
  -2  10  16       50.93       56.15      4.66 o 
  -1  10  16      177.78      180.34      5.95 o 
   0  10  16      176.30      174.57      4.05 o 
   1  10  16       12.64       14.28      3.71 o 
   2  10  16        9.62       11.79      3.63 o 
   3  10  16       45.97       34.88      3.82 o 
   4  10  16      121.35       98.52      3.94 o 
   5  10  16      161.98      134.81      6.38 o 
  -4  11  16        0.24        3.94      4.32 o 
  -3  11  16        1.53        2.69      3.83 o 
  -2  11  16       10.14       10.21      3.85 o 
  -1  11  16       72.18       73.21      4.55 o 
   0  11  16       64.90       55.19      4.26 o 
   1  11  16       55.54       55.00      4.05 o 
   2  11  16        0.33       -0.76      4.08 o 
   3  11  16       53.84       45.17      4.16 o 
   4  11  16        8.04        3.76      4.11 o 
  -3  12  16        0.12        0.70      4.37 o 
  -2  12  16        6.49        4.22      4.40 o 
  -1  12  16       20.27       15.99      4.30 o 
   0  12  16        0.44        2.06      4.26 o 
   1  12  16       15.86        8.36      3.92 o 
   2  12  16       48.33       40.15      4.31 o 
  -8   1  17        7.87        7.93      6.48 o 
  -7   1  17        9.99       10.17      4.92 o 
  -6   1  17       32.52       26.83      4.17 o 
  -5   1  17      105.40      113.51      4.32 o 
  -4   1  17       32.19       32.90      3.92 o 
  -3   1  17        2.43        5.47      3.97 o 
  -2   1  17        7.81        8.25      3.69 o 
  -1   1  17       14.61       10.69      3.24 o 
   0   1  17        7.36        8.53      3.51 o 
   1   1  17       65.83       61.86      3.50 o 
   2   1  17      178.40      174.60      4.09 o 
   3   1  17      141.90      147.87      3.69 o 
   4   1  17       76.42       80.40      3.51 o 
   5   1  17       42.81       52.47      3.57 o 
   6   1  17        5.74        6.80      4.12 o 
   7   1  17        1.34        0.05      4.35 o 
  -8   2  17       27.60       20.57      5.66 o 
  -7   2  17       29.26       27.73      4.91 o 
  -6   2  17        5.50        4.07      3.94 o 
  -5   2  17        1.79        6.98      3.89 o 
  -4   2  17      245.73      257.91      4.79 o 
  -3   2  17      381.35      391.97      4.57 o 
  -2   2  17      198.60      220.11      3.89 o 
  -1   2  17       19.10       21.09      2.99 o 
   0   2  17        0.00        0.44      3.41 o 
   1   2  17        3.45        2.88      3.17 o 
   2   2  17       22.01       23.10      2.91 o 
   3   2  17        2.13        2.34      3.14 o 
   4   2  17       21.07       22.81      3.63 o 
   5   2  17       51.39       56.89      3.86 o 
   6   2  17      120.80      126.13      4.34 o 
   7   2  17       85.79       75.31      3.86 o 
  -8   3  17       57.46       54.66      6.27 o 
  -7   3  17       14.67       19.16      5.34 o 
  -6   3  17       28.22       26.10      4.35 o 
  -5   3  17      202.19      214.73      4.55 o 
  -4   3  17      176.25      184.59      4.57 o 
  -3   3  17       12.14       15.41      3.79 o 
  -2   3  17       55.05       56.78      3.66 o 
  -1   3  17       43.56       48.16      3.28 o 
   0   3  17      115.66      124.02      3.75 o 
   1   3  17      119.01      128.87      3.48 o 
   2   3  17      341.79      359.59      4.12 o 
   3   3  17      694.30      745.38      6.08 o 
   4   3  17      619.39      633.99      7.03 o 
   5   3  17       48.75       46.78      3.87 o 
   6   3  17       25.48       27.12      3.23 o 
   7   3  17       22.09       15.99      4.01 o 
  -7   4  17        0.10        2.84      5.32 o 
  -6   4  17       18.78       18.98      4.33 o 
  -5   4  17       37.61       42.42      3.88 o 
  -4   4  17      268.01      289.10      4.86 o 
  -3   4  17      333.84      354.66      5.92 o 
  -2   4  17      542.89      552.36      5.71 o 
  -1   4  17       20.66       19.10      3.70 o 
   0   4  17       65.56       56.24      3.48 o 
   1   4  17      118.29      119.36      3.52 o 
   2   4  17      113.75      128.68      3.72 o 
   3   4  17       19.82       21.09      3.30 o 
   4   4  17       75.74       80.72      3.72 o 
   5   4  17        7.16       10.40      3.38 o 
   6   4  17       27.62       29.85      3.66 o 
   7   4  17       55.48       41.13      4.44 o 
  -7   5  17        5.88        2.14      5.49 o 
  -6   5  17        5.17        4.73      4.16 o 
  -5   5  17      204.86      222.78      4.71 o 
  -4   5  17      251.92      256.72      4.56 o 
  -3   5  17       12.15       14.88      3.54 o 
  -2   5  17      127.17      128.74      4.22 o 
  -1   5  17      435.84      447.05      4.56 o 
   0   5  17      103.31      105.39      3.95 o 
   1   5  17       32.77       40.98      3.66 o 
   2   5  17      151.69      169.12      4.21 o 
   3   5  17      124.85      126.77      3.67 o 
   4   5  17        1.18        1.32      3.52 o 
   5   5  17        0.40       -1.18      3.82 o 
   6   5  17        5.21        4.39      3.88 o 
   7   5  17        1.21        1.05      4.10 o 
  -7   6  17       65.27       58.61      6.12 o 
  -6   6  17       63.91       68.63      5.35 o 
  -5   6  17      123.56      117.30      4.59 o 
  -4   6  17       72.99       80.90      4.59 o 
  -3   6  17      255.13      269.83      4.77 o 
  -2   6  17       55.73       66.30      4.03 o 
  -1   6  17       26.56       32.38      3.39 o 
   0   6  17      109.46      123.61      3.93 o 
   1   6  17      362.30      386.29      6.63 o 
   2   6  17      182.53      187.35      3.69 o 
   3   6  17       90.56       89.44      3.51 o 
   4   6  17      134.56      130.43      3.99 o 
   5   6  17       76.55       67.35      3.86 o 
   6   6  17       82.44       75.67      5.25 o 
  -6   7  17       14.58       20.32      5.15 o 
  -5   7  17      170.63      156.64      4.73 o 
  -4   7  17        3.85        4.89      4.20 o 
  -3   7  17        6.18        5.81      3.80 o 
  -2   7  17      105.26      112.38      3.76 o 
  -1   7  17      327.50      357.58      5.76 o 
   0   7  17      313.92      319.69      4.48 o 
   1   7  17      219.93      241.27      4.02 o 
   2   7  17       18.66       17.47      3.61 o 
   3   7  17        0.85        2.75      3.27 o 
   4   7  17       77.68       80.56      4.02 o 
   5   7  17       37.08       34.68      3.64 o 
   6   7  17       17.34       10.57      3.66 o 
  -6   8  17      255.46      217.82      9.37 o 
  -5   8  17       20.70       17.95      4.05 o 
  -4   8  17        5.98        8.53      3.74 o 
  -3   8  17       24.17       26.44      4.20 o 
  -2   8  17        0.03        0.17      3.59 o 
  -1   8  17        0.88       -0.01      3.10 o 
   0   8  17       78.27       84.45      3.70 o 
   1   8  17      243.73      256.81      6.06 o 
   2   8  17      149.13      165.89      4.74 o 
   3   8  17        1.77        2.36      3.46 o 
   4   8  17       49.14       48.86      3.68 o 
   5   8  17       42.24       35.73      3.82 o 
  -5   9  17        6.58        6.49      4.83 o 
  -4   9  17       43.58       36.26      4.61 o 
  -3   9  17       21.01       19.67      4.23 o 
  -2   9  17       79.19       74.58      4.23 o 
  -1   9  17       85.97       88.72      3.81 o 
   0   9  17      258.84      247.07      4.67 o 
   1   9  17      189.89      195.50      5.89 o 
   2   9  17      145.83      128.26      4.35 o 
   3   9  17        0.77        0.49      3.36 o 
   4   9  17        5.08        7.75      3.78 o 
  -4  10  17        9.96        8.09      4.58 o 
  -3  10  17        0.95       -0.50      4.17 o 
  -2  10  17        4.98        4.13      4.11 o 
  -1  10  17       14.61       11.09      4.03 o 
   0  10  17        1.37        4.95      3.68 o 
   1  10  17        3.75        7.52      4.12 o 
   2  10  17        8.99       10.87      3.71 o 
   3  10  17        4.70        4.67      4.21 o 
   4  10  17       69.39       53.19      4.18 o 
  -3  11  17        0.40       -1.09      4.15 o 
  -2  11  17        1.16        1.94      4.27 o 
  -1  11  17        0.35       -0.62      4.22 o 
   0  11  17       28.39       26.17      4.38 o 
   1  11  17       53.30       43.87      4.40 o 
   2  11  17        3.57        4.16      4.32 o 
  -7   0  18        3.75        1.97      7.42 o 
  -6   0  18        3.11        1.15      5.77 o 
  -5   0  18        5.73        3.89      5.91 o 
  -4   0  18       69.02       79.42      5.97 o 
  -3   0  18       25.27       22.74      5.03 o 
  -2   0  18       13.84       12.99      4.97 o 
  -1   0  18       35.40       25.57      4.40 o 
   0   0  18       72.58       68.21      5.46 o 
   1   0  18      275.49      291.43      7.16 o 
   2   0  18      640.38      681.41      8.79 o 
   3   0  18      503.52      557.68     10.12 o 
   4   0  18      460.78      492.97     23.86 o 
   5   0  18        9.97       13.49      5.79 o 
   6   0  18      122.82       97.84      5.54 o 
   7   0  18        5.54        9.50      5.36 o 
  -7   1  18       21.25       16.42      5.44 o 
  -6   1  18        7.77       10.36      4.46 o 
  -5   1  18       39.00       36.80      4.07 o 
  -4   1  18      110.40      114.66      4.04 o 
  -3   1  18      433.70      406.39      5.09 o 
  -2   1  18      141.89      131.06      3.90 o 
  -1   1  18       22.88       23.54      3.62 o 
   0   1  18       75.51       79.72      3.26 o 
   1   1  18      402.87      425.97      4.73 o 
   2   1  18      134.13      130.21      3.93 o 
   3   1  18       37.16       42.80      3.56 o 
   4   1  18       75.38       79.56      3.62 o 
   5   1  18      190.73      189.94      6.14 o 
   6   1  18        4.04        6.31      4.24 o 
  -7   2  18        7.84        2.42      5.51 o 
  -6   2  18       11.17       15.32      4.86 o 
  -5   2  18        3.26        2.69      3.80 o 
  -4   2  18        0.13       -1.44      3.97 o 
  -3   2  18       10.12        7.90      3.66 o 
  -2   2  18        0.74        2.28      3.63 o 
  -1   2  18       96.72      105.44      3.88 o 
   0   2  18       64.45       72.35      3.57 o 
   1   2  18      109.99      118.64      3.55 o 
   2   2  18      468.41      483.06      4.62 o 
   3   2  18      281.61      290.60      4.29 o 
   4   2  18      121.78      135.40      3.69 o 
   5   2  18       12.44       18.41      3.57 o 
   6   2  18       88.13       79.59      4.12 o 
  -7   3  18        1.26        3.60      5.06 o 
  -6   3  18        6.95        6.56      4.13 o 
  -5   3  18        8.40        7.46      4.19 o 
  -4   3  18        4.66        8.39      3.87 o 
  -3   3  18        1.37       -0.89      3.95 o 
  -2   3  18       21.71       19.22      3.67 o 
  -1   3  18       15.81       18.72      3.61 o 
   0   3  18       58.17       71.96      3.78 o 
   1   3  18      185.41      196.83      4.12 o 
   2   3  18        2.31        4.29      2.85 o 
   3   3  18       41.43       45.88      3.47 o 
   4   3  18       86.94      105.01      3.61 o 
   5   3  18      172.53      170.93      4.29 o 
   6   3  18       19.32       18.48      3.99 o 
  -7   4  18       15.21       14.34      5.54 o 
  -6   4  18       17.62       15.02      4.64 o 
  -5   4  18        1.00        2.18      4.41 o 
  -4   4  18        2.06        4.81      3.93 o 
  -3   4  18       59.48       54.74      3.79 o 
  -2   4  18      556.08      575.88      7.05 o 
  -1   4  18      227.61      236.83      4.11 o 
   0   4  18       37.87       50.96      3.52 o 
   1   4  18       19.94       17.30      3.52 o 
   2   4  18        8.78        8.34      3.51 o 
   3   4  18        1.38        3.97      3.37 o 
   4   4  18        0.65        3.24      3.59 o 
   5   4  18       39.70       38.84      3.61 o 
   6   4  18       73.10       60.91      4.00 o 
  -6   5  18        3.97        4.29      4.58 o 
  -5   5  18       43.65       36.77      4.63 o 
  -4   5  18       52.23       44.65      3.98 o 
  -3   5  18      123.22      145.70      4.55 o 
  -2   5  18      106.40      132.11      3.98 o 
  -1   5  18       61.23       63.33      3.49 o 
   0   5  18      130.46      128.22      3.90 o 
   1   5  18        1.78        4.30      3.70 o 
   2   5  18        3.69        6.94      3.12 o 
   3   5  18        7.49        9.18      3.45 o 
   4   5  18      116.66      107.01      3.81 o 
   5   5  18       69.81       66.75      3.93 o 
   6   5  18       94.72       83.34      4.61 o 
  -6   6  18       12.26       13.03      5.12 o 
  -5   6  18        5.86        6.97      4.19 o 
  -4   6  18       64.22       67.40      4.33 o 
  -3   6  18      129.57      119.85      4.03 o 
  -2   6  18       67.12       67.97      3.84 o 
  -1   6  18       52.42       57.36      3.95 o 
   0   6  18      120.53      128.59      3.60 o 
   1   6  18       81.42       86.35      3.59 o 
   2   6  18       29.64       39.22      3.77 o 
   3   6  18       57.14       55.66      3.55 o 
   4   6  18       28.55       25.12      4.09 o 
   5   6  18       36.17       31.42      4.53 o 
  -5   7  18       62.74       40.79      4.71 o 
  -4   7  18       21.25       17.47      4.09 o 
  -3   7  18       34.00       34.45      3.80 o 
  -2   7  18      101.01      101.25      4.08 o 
  -1   7  18      146.98      143.23      4.16 o 
   0   7  18       47.02       51.94      4.15 o 
   1   7  18        6.75        7.84      3.87 o 
   2   7  18       89.78       88.93      3.90 o 
   3   7  18        0.37        0.67      3.42 o 
   4   7  18        9.09        5.15      3.57 o 
   5   7  18        3.15        5.74      3.73 o 
  -5   8  18       38.16       25.74      4.75 o 
  -4   8  18       15.44       16.72      4.11 o 
  -3   8  18       29.03       33.32      4.40 o 
  -2   8  18        0.83        4.83      4.00 o 
  -1   8  18       49.09       47.19      3.80 o 
   0   8  18      101.09       95.20      4.17 o 
   1   8  18        7.06        4.67      3.62 o 
   2   8  18       94.20       84.50      4.38 o 
   3   8  18       26.36       28.07      3.85 o 
   4   8  18       20.27       20.98      4.13 o 
  -4   9  18       21.12       14.64      4.29 o 
  -3   9  18        8.84        6.49      4.21 o 
  -2   9  18       28.89       20.64      4.03 o 
  -1   9  18        0.07        0.27      4.13 o 
   0   9  18        5.76        5.31      3.71 o 
   1   9  18        1.13        1.48      3.66 o 
   2   9  18        1.58        2.09      4.20 o 
   3   9  18        9.55        8.60      3.69 o 
  -3  10  18        0.07        0.79     13.14 o 
  -2  10  18       65.27       59.41      4.85 o 
  -1  10  18      136.97       96.61      4.99 o 
   0  10  18       88.73       66.37      4.37 o 
   1  10  18       92.21       67.11      4.90 o 
   2  10  18       10.05        9.50      4.38 o 
  -6   1  19       50.63       37.42      4.72 o 
  -5   1  19        2.42        2.34      4.59 o 
  -4   1  19       73.17       59.26      4.31 o 
  -3   1  19       34.47       34.57      3.60 o 
  -2   1  19       65.38       66.49      4.00 o 
  -1   1  19       71.01       77.45      3.86 o 
   0   1  19       28.43       39.36      3.65 o 
   1   1  19        1.98        3.96      3.88 o 
   2   1  19        5.11        6.18      4.01 o 
   3   1  19      104.74      105.82      3.76 o 
   4   1  19      135.44      110.38      4.10 o 
   5   1  19        4.41        5.82      4.06 o 
   6   1  19        0.93        3.78      3.86 o 
  -6   2  19        4.24        5.44      4.53 o 
  -5   2  19        1.59        2.36      4.50 o 
  -4   2  19        8.24        7.84      3.94 o 
  -3   2  19       31.18       38.27      4.06 o 
  -2   2  19       24.47       25.35      3.67 o 
  -1   2  19       31.29       35.82      3.63 o 
   0   2  19       45.76       45.88      3.54 o 
   1   2  19        0.88        2.44      3.37 o 
   2   2  19        4.29        2.60      3.58 o 
   3   2  19       12.91       15.10      3.49 o 
   4   2  19       31.55       27.70      3.53 o 
   5   2  19       60.51       47.50      3.86 o 
  -6   3  19       45.78       41.52      4.82 o 
  -5   3  19        4.14        5.58      4.24 o 
  -4   3  19       55.36       50.90      4.30 o 
  -3   3  19      371.58      374.30      8.02 o 
  -2   3  19      424.95      424.60      5.91 o 
  -1   3  19        5.52        8.83      3.24 o 
   0   3  19        4.96        7.46      3.57 o 
   1   3  19       53.51       57.77      4.18 o 
   2   3  19       93.87       95.70      3.79 o 
   3   3  19      233.95      244.08      7.35 o 
   4   3  19       98.14       87.27      4.14 o 
   5   3  19       66.51       67.28      4.12 o 
  -6   4  19        3.84        4.41      5.02 o 
  -5   4  19       25.02       18.18      4.47 o 
  -4   4  19        1.89        3.12      4.37 o 
  -3   4  19        1.94        5.17      3.75 o 
  -2   4  19       15.70       19.15      3.59 o 
  -1   4  19      296.98      291.95      4.15 o 
   0   4  19       87.40       81.67      3.68 o 
   1   4  19        0.24        1.12      3.75 o 
   2   4  19        8.66        5.54      3.68 o 
   3   4  19       65.38       62.54      4.05 o 
   4   4  19       11.88        9.49      3.55 o 
   5   4  19       33.63       28.81      3.96 o 
  -5   5  19       39.17       33.19      4.83 o 
  -4   5  19        2.07        1.03      4.20 o 
  -3   5  19       64.82       68.10      4.28 o 
  -2   5  19      116.34      122.34      4.26 o 
  -1   5  19       74.97       86.86      4.13 o 
   0   5  19       16.97       14.72      3.71 o 
   1   5  19        6.52        7.76      3.71 o 
   2   5  19        7.90        3.42      3.58 o 
   3   5  19       18.31       21.05      3.74 o 
   4   5  19        3.04        4.92      4.08 o 
   5   5  19        7.05        6.85      3.85 o 
  -5   6  19      227.62      194.10      9.58 o 
  -4   6  19      115.01      106.07      4.56 o 
  -3   6  19       22.75       20.14      4.25 o 
  -2   6  19       79.10       77.32      4.32 o 
  -1   6  19      127.38      126.62      4.67 o 
   0   6  19       58.56       65.93      4.00 o 
   1   6  19        1.46        4.32      3.58 o 
   2   6  19      162.70      161.20      5.77 o 
   3   6  19        1.04        3.81      3.74 o 
   4   6  19       51.13       36.36      3.91 o 
  -4   7  19       19.66       17.23      4.31 o 
  -3   7  19        4.66        6.86      3.98 o 
  -2   7  19        7.05        4.00      3.72 o 
  -1   7  19        1.12        0.61      3.50 o 
   0   7  19       16.50       14.30      3.92 o 
   1   7  19       19.52       12.46      3.82 o 
   2   7  19       87.96       82.77      6.47 o 
   3   7  19      117.88       93.43      4.27 o 
  -3   8  19       98.22       88.54      4.74 o 
  -2   8  19       14.19       12.27      3.86 o 
  -1   8  19        2.29        3.11      3.77 o 
   0   8  19        5.99        6.33      3.81 o 
   1   8  19       55.84       47.17      4.09 o 
   2   8  19       31.44       29.86      4.01 o 
   3   8  19        6.40        9.79      5.91 o 
  -2   9  19        0.78        1.06      4.40 o 
  -1   9  19        0.02        1.92      4.11 o 
   0   9  19        6.61        7.91      4.05 o 
   1   9  19       93.04       65.52      4.23 o 
  -5   0  20        6.54        7.31      6.65 o 
  -4   0  20      234.54      222.20     33.69 o 
  -3   0  20      664.81      648.91     44.45 o 
  -2   0  20      517.56      556.04     26.70 o 
  -1   0  20       30.28       25.63      5.41 o 
   0   0  20       13.51       18.98      4.87 o 
   1   0  20      109.00      122.49      6.35 o 
   2   0  20       50.40       56.14      7.17 o 
   3   0  20       28.08       22.87      5.43 o 
   4   0  20      237.87      188.10     11.58 o 
  -5   1  20        1.28        2.38      4.62 o 
  -4   1  20        6.15        5.44      4.43 o 
  -3   1  20        1.21       -0.24      3.63 o 
  -2   1  20       48.47       45.67      4.14 o 
  -1   1  20      226.25      218.00      5.37 o 
   0   1  20      106.29       98.72      3.89 o 
   1   1  20        7.50       10.23      3.71 o 
   2   1  20       56.85       47.22      3.47 o 
   3   1  20      262.77      253.94     11.12 o 
   4   1  20      307.97      247.07      6.53 o 
  -5   2  20        4.71        8.14      4.80 o 
  -4   2  20       74.05       61.25      4.52 o 
  -3   2  20      277.32      264.45      8.04 o 
  -2   2  20      126.30      124.13      4.68 o 
  -1   2  20        9.00        8.24      4.01 o 
   0   2  20       53.83       55.00      3.90 o 
   1   2  20      114.51      109.34      3.97 o 
   2   2  20       45.27       50.15      4.19 o 
   3   2  20       29.25       37.22      4.02 o 
   4   2  20       57.59       43.92      4.45 o 
  -5   3  20       40.11       24.11      4.33 o 
  -4   3  20       34.49       30.32      4.39 o 
  -3   3  20       21.68       24.95      4.28 o 
  -2   3  20       43.27       43.15      3.88 o 
  -1   3  20      206.63      217.81      4.94 o 
   0   3  20       15.65       14.28      4.03 o 
   1   3  20        8.70       11.02      3.62 o 
   2   3  20       23.56       26.73      4.11 o 
   3   3  20       49.06       50.59      4.25 o 
   4   3  20        7.08        6.38      3.81 o 
  -4   4  20        0.15        1.14      4.12 o 
  -3   4  20        0.52       -2.68      4.18 o 
  -2   4  20       12.68       12.79      3.95 o 
  -1   4  20        1.52        1.28      3.32 o 
   0   4  20      220.01      220.66      6.90 o 
   1   4  20      220.56      206.35      5.80 o 
   2   4  20      299.80      300.13      9.52 o 
   3   4  20      103.72       84.18      5.33 o 
   4   4  20        0.08        2.76      3.79 o 
  -4   5  20       56.38       38.71      4.47 o 
  -3   5  20        1.34       -0.36      4.02 o 
  -2   5  20        0.89        0.63      4.09 o 
  -1   5  20        5.08        7.78      3.83 o 
   0   5  20        3.69        3.75      3.64 o 
   1   5  20        4.58        3.22      3.93 o 
   2   5  20       14.81       14.03      3.84 o 
   3   5  20        9.21        9.37      3.54 o 
  -3   6  20       18.94       13.33      3.84 o 
  -2   6  20       30.77       21.16      4.10 o 
  -1   6  20      123.30      113.06      5.52 o 
   0   6  20      125.39      101.92      4.52 o 
   1   6  20        0.65        0.81      4.17 o 
   2   6  20       73.25       66.00      4.36 o 
   3   6  20      157.24      147.80     14.55 o 
  -2   7  20        0.71       -0.13      4.26 o 
  -1   7  20        0.03        0.53      4.21 o 
   0   7  20       28.46       23.76      4.23 o 
   1   7  20        6.22        3.88      4.37 o 
  -4   1  21        0.42        1.49      4.21 o 
  -3   1  21       37.81       20.63      4.40 o 
  -2   1  21       25.56       17.89      4.02 o 
  -1   1  21        5.50        7.66      4.18 o 
   0   1  21       24.89       25.36      3.86 o 
   1   1  21       28.88       29.53      4.32 o 
   2   1  21       28.83       26.46      4.10 o 
   3   1  21       11.44        8.55      3.86 o 
  -3   2  21        0.07        1.12      4.31 o 
  -2   2  21        0.00        0.81      4.04 o 
  -1   2  21       29.95       32.04      4.14 o 
   0   2  21        3.14        2.51      3.95 o 
   1   2  21        0.64        2.13      4.15 o 
   2   2  21       16.54       15.86      3.72 o 
   3   2  21      139.11      103.95      5.47 o 
  -3   3  21        4.91        5.38      4.32 o 
  -2   3  21        9.69       10.22      4.10 o 
  -1   3  21      135.30      108.28      4.34 o 
   0   3  21       75.45       61.45      4.19 o 
   1   3  21       46.84       41.66      4.61 o 
   2   3  21       60.52       57.77      4.48 o 
  -2   4  21        1.93        2.03      3.65 o 
  -1   4  21       40.23       34.57      3.95 o 
   0   4  21       25.27       21.43      4.09 o 
   1   4  21        0.22        2.77      4.28 o 
   2   4  21       47.66       35.36      4.27 o 
  -2   5  21       10.01        6.77     13.36 o 
  -1   5  21       24.97       22.40      4.54 o 
   0   5  21        3.51        3.85      3.76 o 
   1   5  21        8.14        9.99      4.17 o 
                                                 
